# Supplementary material for: Genome-wide insights into adaptive hybridisation across the Schistosoma haematobium group in West and Central Africa
Source: PLoS Negl Trop Dis. 2022 Jan 31;16(1):e0010088. doi: 10.1371/journal.pntd.0010088 (PMC8803156; doi:10.1371/journal.pntd.0010088)
Supplement: S2 Table — Table presents Loci number, genomic sequence, translated sequence, biological and molecular function of each loci highlighted in BAYESCAN outlier analysis. (XLSX) [file pntd.0010088.s006.xlsx]

## Sheet: Haematobium x Bovis Outliers
Locus Number	Locus Sequence	Chromosome	Position	Protein	Translated sequence	Cellular location	Biological function	molecular function
26017	TGCAGCCTATTGTAGAGCTGATCTTTAACATTTTCATTGTAGTCGTTGGTAGGCGCGTAGCATTGGATGACGTTCATTGAAATGCCCTCTC	1	83917898	ATP:guanidino kinase	CSLL*S*SLTFSL*SLVGA*HWMTFIEMPS	Mitochondrion	Phosphocreatine biosynthetic process	ATP binding
5309	TGCATAACTATCAGACCTATAGCAAAGAAATTCCGCATAGCACCACCTGCACCCCGCAGCTGAAAACCATTACCAACAGCACCGCGACCAC	1	1128810	Calcium-activated potassium channel	CITIRPIAKKFRIAPPAPRS-KPLPTAPRP	Membrane	Cell signalling	Calcium activated potassium channel activity
7254	TGCTGGAAGAAGCGTATAGCTGCACCGTGGATGATATTCTGAAACATTATAACACCAACACCGAAACCGGCCTGACCAAACGCCAGATTGA	1	41615906	Calcium-transporting ATPase	CWKKRIAAPWMIFNIITPTPKPAPNARL	Membrane	Calcium ion transport	Calcium membrane transporter activity
14276	TGCAGAAAGTTATGAGAGACTGTCACCAGTGTCCGACCTAGTATCAACGAGTCCCTATTGAGCAACCTAGCGACCAAACTCTATGCCTAGA	1	74246190	Cytoplasmic polyadenylation element-binding protein	CRKL*ETVTSVRPSINESLLSNLATKLYA*	Cytoplasm	RNA-binding	Translation regulator unit
16941	TGCAGTGGATAACTGTCTCATACCTGAAACGGATTGAACTCCACTGATTACGGCTTCTCACCAGAATTCCAGAAGTTACGTCCTGAATCTC	1	63768414	Deoxynucleoside triphosphate	CSG*LSHT*NGLNSTDYGFSPEFQKLRPES	Nucleus	Hydrolase	hydrolase activity
20243	TGCAGCAATTTGGAAGGCTCTCCCGGTCTTCCACATTGTACGAGTATTCCATGTACCCAAATAAATGGTTGCTCTGGTTGTCAGAAGGAGC	1	61406371	FAD-dependent oxidoreductase domain-containing protein	CSNLEGSPGLPHCTSIPCTQINGCSGCQKE	Mitochondrion	Mitochondrial respiratory chain complex I assembley	Oxioreductase activity
22168	TGCAGGCCATACGGCTGTTACTACTTATTATTCTTAACTATGTAATTAGTACGGTGTAATCGGCTTTTCGTAATCGCAGAATCTTGCCTTA	1	61154635	Protein unc-112	CRPYGCYYLLFLTM*LVRCNRLFVIAESCL	Membrane	Cell matrix adhesion	Cell adhesion
21900	TGCAGAAGTTACATACTATCGAGGAAATGATCTTCGACCATCTACGGGTATTGGTCTGAAGAATGTCGGAAAATCGATGGTGCAAATTCTA	1	20543698	rho gtpase-activating protein 5	CRSYILSRK*SSTIYGYWSEECRKIDGANS	Membrane	Cell adhesion	GTPase activity
14948	TGCAGTTCATGTTCAACTGATTTATACACTAAGCGTTCTCTCTATACTGATACATACTGATCGAATAAATCTTACCTGTACAGGAGAAAGA	1	42855698	Ubiquitin carboxyl-terminal hydrolase	CSSCSTDLYTKRSLYTDTY*SNKSYLYRRK	Nucleus	BMP signaling pathway	cysteine-type endopeptidase activty
17651	TGCTGATTGGCCTGAGCAGCAAAGCGCTGGAAAACATGAACATTGATGTGAAAGCGCTGCGCGCGTTTCGCGTGCTGCGCCCGCTGCGCCT	1	6399387	Voltage-dependent L-type calcium channel subunit alpha	CLAAAKRWKTTLMKRCARFACCARCA	Membrane	Calcium ion transmembrane transport	High voltage-gated calcium channel activity
28875	TGCAGTTGATCAGTCTGTTATTGGCATATGTGCATACTGTGCATATGCCTCGATATTGCCTTAATTCACAAGCTTTTTGTAAGCAATGATG	2	32304564	25 kDa integral membrane protein	CS*SVCYWHMCILCICLDIALIHKLFVSND	Membrane	signal peptidase activity	Vesicle forming protein complex
19547	TGCAGCAAGCTGGCTTAAGTACAAACGTGCAGAAATCGCACAGCCTGACCGTCGCTGCGAATGGGAAATTAAAAACCGTGTGTGTTGTCCC	2	41174668	exocyst complex component sec6	CSKLA*VQTCRNRTA*PSLRMGN*KPCVLS	Membrane	exocytosis	SNARE binding
25813	TGCAGTTCACAATTTCAACATGAGTAATGTCGTATACATATATTAATTATTATTGACCAAATTGCCATTGAAGGATATCAATTTATGATTT	2	47014494	Gamma-aminobutyric acid receptor subunit gamma-3	CSSQFQHE*CRIHILIIIDQIAIEGYQFMI	Membrane	chemical synaptic transmission	chloride channel activity
28213	TGCAGTTAATCACATAGTTAAGATATCAAAACGCCTGGGAATCAACTCCATTGTTTGCCAGTTATTCGTGTGAAACTACAGTTCATTTTAG	2	10316101	huntingtin interacting protein-related	CS*SHS*DIKTPGNQLHCLPVIRVKLQFIL	Cytoskeleton	Actin filament organization	actin filament binding
10012	TGCAGTTGATTTTGTCACTTAATACACTTCATATTCCAGCTATAATAAAACTTTCTATTAGTTCAAACTGTAATGTTTTTTTCTTTCATTC	2	11111166	peptide cyclotransferase	CS*FCHLIHFIFQL**NFLLVQTVMFFSFI	Golgi apparatus	peptidyl-pyroglutamic acid synthesis	zinc ion binding
3356	TGCAGCCGTAATTATATCTGTATCTATAGTCCATTGAAGTACTAATTGCACTATCGGTTTAAGTTTAAGCGTCGAATCACTGAAGGAGGAA	2	354907	RNA polymerase II transcription subunit 15	CSRNYICIYSPLKY*LHYRFKFKRRITEGG	Nucleus	determination of lifespan	nuclear hormone receptor binding
27614	TGCAGTACTTATTATTGACGGATCATCTGTTTCCTAATAATCTTATTGTCCATGTAAAATATATCTCTAACTTATTATTATTATTTATTAT	2	45384170	solute carrier family 35, member	CSTYY*RIICFLIILLSM*NISLTYYYYLL	Membrane	negative regulation of mitochondrial outer membrane	transmembrane transporter activity
10288	TGCAGATCACGTATTTTAAAAAATTTAATTAAAACGGATCTAATCTGATAATTTATTAACAGCGGTACGTGTGTTTGTTGATAAGTTTTGG	2	15163807	SUN domain-containing protein	CRSRILKNLIKTDLI**FINSGTCVC**VL	Nucleus	centrosome localization	cytoskeleton-nuclear membrane anchor activity
28963	TGCAGTTACAACTTAGGAAACTCCTCTCTAGTAGTATCCCAAGTCGAAAAAGATTTAGGAGTCCTGGTGCCCTACGATTTAAAGTCTTACG	2	46568509	translationally-controlled tumor protein-like protein	CSYNLGNSSLVVSQVEKDLGVLVPYDLKSY	Membrane, cytoplasm	Calcium ion transport	Calcium ion binding
8866	TGCAGTCAGTAATTCCATCAAAAGATTATTATTTTATTTTTATTTTAACACATAGATATTTGTACAAGGAGGCACCAAATACATATGCACC	3	42096872	ATP-dependent RNA helicase DDX20	CSQ*FHQKIIILFLF*HIDICTRRHQIHMH	Nucleus	regulation of cell proliferation	ATP binding
10785	TGCAGTCAATCGGAGCGTATTCAGAAACGGCGAAAGAGCAACGATATGTGTTTCTATCCTTCCGAGTTCTTATGGAGCCATTCACTCGAAC	3	26163948	Autophagy-related protein 2 B	CSQSERIQKRRKSNDMCFYPSEFLWSHSLE	Membrane, Cyotsol	autophagosome assembly	lipid transfer activity
9416	TGCAGAGAATTAAGTGAATAAACTGTCCTTTCTTGCCATAAAAGTAAACTTACTGTTAATTTAGCATCACCACGGCTGACGGGTATTATAA	3	15353742	C-terminal pdz ligand	CRELSE*TVLSCHKSKLTVNLASPRLTGII	Nucleus, ER, Cytosol, Mitochondrion	regulation of neurone death	PDZ domain binding
5017	TGCAGATCGAATGCTATCGACCATATTGCATGTGGCCACCAATTTCCTCAGGTTAACAGGTACACCATGCTGACGAGTGCCAAGTAGCACG	3	40885084	Lipoxygenase homology domain-containing protein 1	CRSNAIDHIACGHQFPQVNRYTMLTSAK*H	Sterocillia	sensory perception	Catalase activity
1835	TGCAGTCAGTGGGAGAATAGGCAGAGACGACGAGTGTCCCTATCTTTTCGGATCCTTACTGTTCCGTTCAGTCGGACAGCACACAAACGACTGT	3	33514214	Splicing factor 3B subunit 3	CSQWENRQRRRVSLSFRILTVPFSRTAHKR	Nucleus	blastocyst formation	RNA binding
7140	TGCAGCAAACCTCAGATAACCAATGTAGACATAGATCTGATATCTCCAAATGTAACATTGGATGCGCATGCCCAAATGTCCAGTTCTAATG	3	19817099	Tripeptidyl-peptidase 2	CSKPQITNVDIDLISPNVTLDAHAQMSSSN	cytosol	regulation of lipid storage	serine-type endopeptidase
29316	TGCGGCGCGATTGAACATCATGGCCAGCCGGTGTGGCTGAGCACCTTTCTGTATTATGCGGAATTTGTGTTTCTGGGCCTGTTT	3	1806759	Voltage-dependent calcium channel	CGAIEHHGQPVWLSTFLYYAEFVFLGLF	Membrane	Calcium channel regulator	RNA binding
9576	TGCAGCTGCAATGGTTGTTTTATTGTTATGGCGGATTATTCGAATTATAAATGGTAAGCTAATAAGTGAAATATTTTATCTCTACAGTAAA	4	20789059	acidic fibroblast growth factor intracellular binding	CSCNGCFIVMADYSNYKW*ANK*NILSLQ*	Membrane	Cillium assembley	Fibroblast growth factor
6872	TGCAGCCACTGATACACCAAGCCAACGCTCAGCTTCATCTCTGAGGGTCCTGTAGAGTTGCAGATGAAGCTTTCAGCAATATAGTTAGTGT	4	46152740	Mitogen-activated protein kinase kinase kinase 10	CSH*YTKPTLSFISEGPVELQMKLSAI*LV	Nucleus	Cellular osmotic response	ATP binding
14713	TGCAGGTTTTTGTTGTAATACATAAGCTACTCATTAGTATAAACGTAATATATATCTAATAGCCTAAAAATATGTCAAACTTTTCATCTAA	4	35734730	Neuroglian	CRFLL*YISYSLV*T*YISNSLKICQTFHL	Membrane	axon enrichment	Calcium ion binding
4776	TGCAGCTTGATAAATCTATGGATATCATTAGGACATAACGCTTGTACATATTATGGATGCGCTTACAATAACCTTATACGTTCCTATATTT	5	11491212	Protocadherin Fat 4	CSLINLWISLGHNACTYYGCAYNNLIRSYI	Membrane	plasma membrane adhesion	Calcium ion binding
12468	TGCAGTAATCTATATGATCTCCTCATCAAATTTCGTCAAGGATCTAGAAAGAATGAATTTCTTGGGTTAAAAAACAGATGAGACACTAGGT	5	7095393	Receptor-type tyrosine-protein phosphatase F	CSNLYDLLIKFRQGSRKNEFLGLKNR*DTR	Membrane	protein dephosporylation	Protein tyrosine phosphatase
11701	TGCAGTACAGCATACAGTATCAAATCTCAAAAACTTAGCTCAGTTGGACACGCCAACGCGCTGCATACACGCCTAGATCCGGACTTTGATG	7	12657741	Integrator complex subunit 1	CSTAYSIKSQKLSSVGHANALHTRLDPDFD	Nucleus	DNA damage stimulus	U2 snRNA 3'-end processing
22278	TGCAGTCCTGGTTGTAAGACATCGAGGAAGGTATTTGTGCTTTACGGTAATAATACCTGGTCCAACTGAACTGAGGATTCTCGAAAACTTT	7	17117430	SH2 domain-containing protein 5	CSPGCKTSRKVFVLYGNNTWSN*TEDSRKL	ER, Mitochondrion	fatty-acid metabolic process	Cartinine O-palmitoyltransferase activity
1497	TGCAGACTTCCACCTCATTTGGTGAATCAGTCGTCACCGGCCATGGAGGGCAGGACAGTCTGACCGATGTTGCCGGAGCAGCAGGCCAGTT	ZW	31302740	homeobox protein 4	CRLPPHLVNQSSPAMEGRTV*PMLPEQQAS	Nucleus	transcription regulation	Sequence specific DNA binding
34096	TGCAGCTAATTTTGCATATGGAGTCTAATATTTATGAATATACTTTCGGTCCATCTTTACTCTAAGATTATGGGACTTTTCTCAAACGTTA	ZW	61840045	Asparagine--tRNA ligase, cytoplasmic	CS*FCIWSLIFMNILSVHLYSKIMGLFSNV	Cytoplasm	asparaginyl-tRNA aminoacylation	asparagine-tRNA ligase activity
4668	TGCAGTTTGCGAACAGCCTGCTGGTGTATGCGGGCTTTAGCGAAAACAAACGCCGCAAAATGATTCGCCGCGTGAAAACCAAATTTCCGAT	ZW	76128838	Calcium load-activated calcium channel	CSLRTACWCMRALAKTNAAKFAAKPNFR	Membrane	Calcium ion transmembrane transport	metal ion binding
32707	TGCAGTAATACTTCGTTCTCGAACCGTAAGTGGTTACTTTTAGTCTTACTGTTCTTCAACCGACCTACCTAGCACGGAAGAACCTGAGGGA	ZW	78789318	Calcyphosin-2	CSNTSFSNRKWLLLVLLFFNRPT*HGRT*G	Membrane	Calcium ion transport	calcium ion binding
14803	TGCAGATTTATTTTAGTTAGATTAATTACTTAAAACTTATCTAAGATTGGTTTTAGCTTCTATAAAATAGAATTTTGATTGTGTGGCAACT	ZW	18052163	Camp-response element binding protein-related protein	CRFILVRLIT*NLSKIGFSFYKIEF*LCGN	Nucleus, ER	ER folding protein response	DNA-binding transcription factor
25278	TGCAGCCCATGTGCACCATTGGTTTGGAATCAGGGGTTTCCAACTCCCCTAGGTGGATCATCCGTATCTACCACCCCGGCTAAAGCGCCGG	ZW	34753	Chaperone protein dnaJ	CSPCAPLVWNQGFPTPLGGSSVSTTPAKAP	Mitochondrion	chaperone cofactor-dependent protein refolding	ATP binding
27028	TGCAGGATACTAACAAACGCAACAAATTCAAGATAGTCCTCAGCAATAAGTTCCAGGCCTTTCATGATCTACTCAATGGAGAAGGAACTAC	ZW	12917467	Group XV phospholipase A2	CSP*FVQLTLAFLKHSLKTWKRHSIMSA*L	Extracellular, Lysosome	lipid metabolic process	O-acyltransferase activity
16001	TGCAGTCAGTGGGAGCGTAGGCAGAAACGACGAAAAGGCAACGATGTGTGTCCCTATCCTTCCGCATTCTTACGGAGCCGTTTAGCCGAAC	ZW	36344345	Homeobox protein ARX	CSQWERRQKRRKGNDVCPYPSAFLRSRLAE	Nucleus	axon binding	Chromatin binding
19728	TGCAGTGTATGTCCTATCCACCCCCATCATCTTTTCTTAATTTCCTCTCAAACTGGAATTTGGTTTGTTGTCTTCCAAGGTAGGTTGTTGC	ZW	40119856	Inositol polyphosphate 1-phosphatase	CSVCPIHPHHLFLISSQTGIWFVVFQGRLL	Cytosol	inositol phosphate dephosphorylation	inositol-1, 4-biphosphate 1-phosphatase activity
7055	TGCAGATTACTTGATACAACAGAATCAAGAAATACTTATACCAAGTTGTTCTAAACATTATACCCAAAAGAAGGAAATATAAAAACAGTAA	ZW	74179490	Leishmanolysin-like peptidase	CRLLDTTESRNTYTKLF*TLYPKEGNIKTV	Cytoplasm	cell adhesion/division	metal ion binding
29384	TGCAGTCAAGTGGGAGCGTAGGCAGGAAGGACGAAAAGTAACGATGTGTGTCTCTATCCTTCTGAGATTTTACAGAGCCGTTTAGCCTAAC	ZW	13129407	Multivesicular body subunit 12B	CSQVGA*AGRTKSNDVCLYPSEILQSRLA*	Endosome	endosomal transport	lipid binding
35128	TGCAGTCACACCCGTTACAACAATTGGAAAGTTAGAAAACAGCAGAATGCAGGGAGGCAGGAGGTTAAAATTAAAGGCTAATCCAAATAAG	ZW	12429664	Neurexin-2	CSHTRYNNWKVRKQQNAGRQEVKIKG*SK*	Membrane	Calcium channel regulator	Neuron Cell-Cell adhesion/communication
34038	TGCAGCTTCCGTTTCTCAACCGCTCTCTTTTGGTTCCTCAGTGCCTCAATTTTCGTTTGGCCAACACTTCACACCTGCATGTTCACAACCG	ZW	5570295	Phosphatidylinositol 4-phosphate 3-kinase C2 domain-containing	CSFRFSTALFWFLSASIFVWPTLHTCMFTT	Nucleus, Golgi apparatus, membrane	phosphatidylinositol-mediated signaling	Kinase activity
4512	TGCAGACCTGTCAGTAGGACAATGATATTACTCAGCAAGACTTCAGCATCTGTACCACATTCCCACTTATGATCCGACTTGCTGAGTCTGT	ZW	9942088	Potassium/sodium hyperpolarization-activated cyclic nucleotide-gated channel 2	CRPVSRTMILLSKTSASVPHSHL*SDLLSL	Membrane	cellular response to cAMP	cAMP binding
5201	TGCAGCTACCAACATTTTTCAGTTCAATTATCAATGAGTTCCTGGGGTTATGTCATACCTTTATTTGGCATCTACTAGCTTTCTTCTAACC	ZW	1293689	putative phospholipid-transporting ATPase IF	CSYQHFSVQLSMSSWGYVIPLFGIY*LSSN	Membrane	phospholipid transport	ATP binding
10963	TGCAGCCAGTATGACATCAGTTATGTTCAATGCAGTTTTTCGTCGAAATATGGAGAGGTCATTTCGTTCGCCTAGTGCTAATTCTTCTTTT	ZW	33340530	Serine/threonine-protein kinase Doa	CSQYDISYVQCSFSSKYGEVISFA*C*FFF	Nucleus, Cytosol	blastoderm segmentation	ATP binding
7553	TGCAGCTACACTGTCTATCTCCATTTGCATTTGTTGCTATGTATAGGACAAAAGAGCTACGTTATCTGCGAAGTCCGAATCGTCCAGCTGC	ZW	76871154	WD repeat-containing protein 7	CSYTVYLHLHLLLCIGQKSYVICEVRIVQL	Nucleus	cellular response from DNA damage	cyclin binding
						14

## Sheet: Guineensis x Haematobium Outlie
Locus Number	Locus Sequence	Chromosome	Position	Protien	Translated seqeunce	Cellular location	Biological function	Molecular function
3400	TGCAGAATTAATAGGAAAGCTACACTAATCTCAATGACACAACCAGATCGTATTGATTTTCCCTTTATTAGTTGGTCCTTAGTATTAAATT	1	58993208	26S proteasome non-ATPase regulatory subunit 11	CRINRKATLISMTQPDRIDFPFISWSLVLN	Nucleus, Cytosol	anaphase-promoting complex-dependent catabolic process	Structural molecule function
21369	TGCATAACTATCAGACCTATAGCAAAGAAATTCCGCATAGCACCACCTGCACCCCGCAGCTGAAAACCATTACCAACAGCACCGCGACCAC	1	1128810	Calcium-activated potassium channel	CITIRPIAKKFRIAPPAPRS-KPLPTAPRP	Membrane	Cell signalling	Calcium activated potassium channel activity
7254	TGCTGGAAGAAGCGTATAGCTGCACCGTGGATGATATTCTGAAACATTATAACACCAACACCGAAACCGGCCTGACCAAACGCCAGATTGA	1	41615906	Calcium-transporting ATPase	CWKKRIAAPWMIFNIITPTPKPAPNARL	Membrane	Cell signalling	ATP binding
27406	TGCAGACTTCTTTTCAGGATAAATAAACGGAAAGCGTATTTCAGAAACAAAGTTCAATATTTTCCAGACAGGACTCTTGGGAAATACCGAT	1	39257243	Chaperone protein DnaJ	CRLLFRINKRKAYFRNKVQYFPDRTLGKYR	Cytoplasm	Chaperone cofactor-dependent protein refolding	ATP binding
6085	TGCAGCCTATCTGGATGATATAATAATTATGAGAATAGATATGATAGGGGAGACAAAATCCGACTCACACGTTCGCGTCGTGCCTCCTGGATAG	1	85357766	Guanine nucleotide-binding protein G(I) subunit alpha	CSLSG*YNNYENRYDRGDKIRLTRSRRASWI	Membrane, Cytoskeleton, Nucleus	adenylate cyclase-modulating G protein-coupled receptor pathway	GTPase activity
38703	TGCAGGTTTTGGTAAGCAGCATTTATTGATCGATTCGGTGACAGTAAACACGTACGGACGGCCTACAGTTCTGATTTGTCTCACTTCAACT	1	33652103	Nuclear pore complex protein Nup107	CRFW*AAFIDRFGDSKHVRTAYSSDLSHFN	Nucleus	nuclear pore complex assembley	structural consistent of nuclear pore
34687	TGCAGGTATCTCAGCCTCTTTGTTTGTTTCACTAGCTAATGCAGTTTCCACTGCTTCTTCTGCTTCCTTGTTGTCTGATTTATTTTTATCG	1	18211379	Plasminogen	CRYLSLFVCFTS*CSFHCFFCFLVV*FIFI	Extracellular	fibrinolysis	serine-type endopeptidase activity
6354	TGCAGCCGCCGCCTTTCCATCTCTTTTGCTTTCGTTGCCCACCACTGCTCACAGTCGTTCCTTAGACTTTTGGTTAACCTAGATCTGATTTG	1	47843809	Transient receptor potential cation channel subfamily M member 2	CSRRLSISFAFVAHHCSQSFLRLLVNLDLI	Membrane, Lysosome	Calcium transmembrane import	Calcium ion activity
7709	TGCAGAAAAAACCCATAAAAGACATTCTTCGAAACCTTGCTTCGAGAAGTACAGATCCGGAGCAGAAACTAACAAAATCTTGGTATCACAT	1	23286877	XK-related protein	CRKNP*KTFFETLLREVQIRSRN*QNLGIT	Membrane	Apoptotic process involved in development	phosphatidylserine exposure on cell surface
30552	TGCAGTTGCGGCACTCACTATGTATTGGTGTTTTTTACGAGGCACCTACTTAGATGGTCGATAATTATCAATACTTCCTGAATTTCTTATT	2	37670943	Zinc finger SWIM domain-containing protein 3	CSCGTHYVLVFFTRHLLRWSIIINTS*ISY	Nucleus	Protein stabilization	Zinc ion binding
26229	TGCAGCAGTCTACTGCGGGAGTGAAAAAATCACCTTCCGAATGAAGAGAAAATTAGGAAAAGACGATGGAAATGGATAGGGCATACATTAC	3	13322589	Bile salt export pump	CSSLLRE*KNHLPNEEKIRKRRWKWIGHTL	Membrane	bile salt and acid transport	ATPase activity
38610	TGCAGTTCTAATGGGAAGCCGTGACCAGCGCTATCCAATCCGTGTTGCGTGTAATACATTTATCCGCCTCAGATAATGAATGAAGGGTTGC	3	42797062	MAP kinase-activated protein kinase 2	CSSNGKP*PALSNPCCV*YIYPPQIMNEGL	Nucleus	MAPK activation activity	ATP binding
14887	TGCAGAAAAATTATCACGACGGTCAAAATTTTGATCATTGTATTCATAACTACAATCTTCATCAGTACCGCAGAATAATGTACTTAAAGCA	3	26042338	Monocarboxylate transporter 11	CRKIITTVKILIIVFITTIFISTAE*CT*S	Membrane, ER	lipid metabolic process	monocarboxylic acid transmembrane transporter activity
23956	TGCAGTCATTTGATTGCCGCAGTCACAGATACAGGAACTTCTTAATAGTCCCATCTGTTGTAGTCGCTCAAAAATCACCTCTTCTCTAAAA	3	2103904	Monocarboxylate transporter 11	CSRTKRLSSASTFSMVV*PQLTHDLNY*IT	ER, Membrane	lipid metabolic process	monocarboxylic acid transmembrane transporter activity
10913	TGCAGTAAGTATTCATAAATGGTCATACAACTGTGGAAAGAATGTGAGTAAAGTTTTATACGTGTAGCACACAATTCAGGGCAAACCATCC	3	2672402	Peroxidasin	CSKYS*MVIQLWKECE*SFIRVAHNSGQTI	Extracellular	basement membrane assembley	bromide peroxidase activity
2371	TGCAGTGGTGCCACTCGGCTTCATCAACCCATTTTTACCAATATGTTTCTTCAAAAGCATCGTTTTATTTCTGTGCTTTCATTGAGGCAAC	3	25619803	Radial spoke head protein 3	CSGATRLHQPIFTNMFLQKHRFISVLSLRQ	Cytoskeleton	protein-kinase anchoring protein	MAPK and PKA signalling
3500	TGCAGTAAAAACGAAATGGGAAAAATTCAATGCAATGATGGAAAGTTTCCAACTTATGATGAATGAACAATTAGAAGTAGGTCTAACTTAA	3	11959434	Serine/threonine-protein kinase PAK mbt	CSKNEMGKIQCNDGKFPTYDE*TIRSRSNL	Membrane	activation of MAPK pathway	ATP binding
29316	TGCGGCGCGATTGAACATCATGGCCAGCCGGTGTGGCTGAGCACCTTTCTGTATTATGCGGAATTTGTGTTTCTGGGCCTGTTT	3	1806759	Voltage-dependent calcium channel	CGAIEHHGQPVWLSTFLYYAEFVFLGLF	Membrane	Calcium channel regulator	Calcium ion activity
7682	TGCAGATGGAAGTTCGGCCCCCCGTTGTTGTTAATATTCTTGTTGATTCTCAATAAGTTACTTTGTAACAGAAAAAATTTTGATCTTATAGTGGTT	4	11438454	Exportin-7	CRWKFGPPLLLIFLLILNKLLCNRKNFDLIVV	Nucleus	protein export from nucleus	nuclear export signal receptor activity
22156	TGCAGAAGTGGGTATATTGGCATGAAGAGGGGTTTCTTCTATACACGCTTCTACTTAACGTGCCATCACTTCGTCTGCTTAGTGTGACGTC	4	1065102	Polyribonucleotide 5'-hydroxyl-kinase Clp1	CRSGYIGMKRGFFYTRFYLTCHHFVCLV*R	Nucleus	cerebellar cortex development	ATP binding
9046	TGCAGATTCATGCACAACTCATATCAAACACACACTCACACACACACACATTCAATCAATCAATCTATCAATCTATTAAACATTCTTCATCACATCGTGC	4	6832804	Spectrin beta chain, erythrocytic	CRFMHNSYQTHTHTHTHSINQSINLLNILHHIV	Cytoskeleton	actin filament capping	Actin binding
23260	TGCAGGATTCTCAGCATAAGAAATGCCTAACATTGAACAAAATGCCTCTATATATACGCTTACAATTCAGAGGCGATGCACCTAGTGAAAT	5	11150346	Protein FAM154B	CSRLTPRPGEMNYRISYRLLSLACPIHM*Q	Cytoskeleton	Microtubule anchoring	Microtuble formation
7548	TGCAGGCCTACTCGAGTTAGACGTGAATGGTGTGGCAAACTAGCTAACATCGAAGTCACACCTCATGGTCAGCACCTTACGTGGACTACCC	6	14837683	EF-hand calcium-binding domain-containing protein 5	CRPTRVRREWCGKLANIEVTPHGQHLTWTT	Membrane	Calcium ion transport	Calcium ion binding
3552	TGCAGTCAGTCTTTCTCCATGCATGCCAAACTCTTTCTGAAGTATTGTAATCCCTTCGGAGTTGATCTTGTGTCCTGTTTCCAACCCACGT	6	8129102	Neuron navigator 3	CSQSFSMHAKLFLKYCNPFGVDLVSCFQPT	Nucleus	negative regulation of cell migration	ATP binding
2212	TGCAGCTTTACCAAAGCATTTTCAGAGCATTCTGACAACATGGATTACCACGACTCAAGTAGAAACCTCTCTAAATCAAGCACATTAAATC	6	2665635	Retinal homeobox protein Rx-A	CSFTKAFSEHSDNMDYHDSSRNLSKSSTLN	Nucleus	multicellular organism devel	sequence- specific DNA binding
4668	TGCAGTTTGCGAACAGCCTGCTGGTGTATGCGGGCTTTAGCGAAAACAAACGCCGCAAAATGATTCGCCGCGTGAAAACCAAATTTCCGAT	ZW	76128838	Calcium load-activated calcium channel	CSLRTACWCMRALAKTNAAKFAAKPNFR	ER	ER Calcium channel regulator	Calcium channel activator
1322	TGCAGACATGTGATGAATGGGATAAGAGCGGTACACACATATGCGCTCATATAAAAACAGTCAAGATTGATAAGCGAATAATTAACAAGGT	ZW	79889031	Calcium/calmodulin-dependent protein kinase type IV	CRHVMNGIRAVHTYALI*KQSRLISE*LTR	Nucleus	intracellular signal transduction	immune response
32707	TGCAGTAATACTTCGTTCTCGAACCGTAAGTGGTTACTTTTAGTCTTACTGTTCTTCAACCGACCTACCTAGCACGGAAGAACCTGAGGGA	ZW	78789318	Calcyphosin-2	CSNTSFSNRKWLLLVLLFFNRPT*HGRT*G	Membrane	Calcium ion transport	calcium ion binding

## Sheet: Guineensis x Bovis Outliers
Locus Number	Sequence	Chromosome	Location	Protien	Translated sequence	Cellular location	Biological Function	Molecular Function
22656	TGCAGAATTTTCGAGGACCATGGTTGCATCTAGGAAACCTGTGACAGGTGACATAATTTTGCCGAGAGATTTTAACACCATTGATGTTATG	1	30887276	Basement membrane-specific heparan sulfate proteoglycan core protein	CRIFEDHGCI*ETCDR*HNFAERF*HH*CY	Extracellular	cell differentiation	amyloid-beta binding
427	TGCAGCGGTAAATAAATCCCCAAAATAAATAGCTCTGTAAGTTTTCGACATTGGATGCTGACCACATGTTTTAATGGACTCACCTAGCTGA	1	82729434	Bile salt export pump	CSGK*IPKINSSVSFRHWMLTTCFNGLT*L	Membrane	Bile salt transport	ATPase activity
1925	TGCAGGACGCTAGTCGGCGTTTCCAAAGAAAACCCCGAACTCCAGACCGCACCTTGGTTTTCAGAGTTGTAAAAAAATTAGAATACTGAGA	1	34529799	C-Jun-amino-terminal kinase-interacting protein 4	CRTLVGVSKENPELQTAPWFSEL*KN*NTE	Lyosome	Activation of JUN pathway	identical protein binding
4398	TGCATAACTATCAGACCTATAGCAAAGAAATTCCGCATAGCACCACCTGCACCCCGCAGCTGAAAACCATTACCAACAGCACCGCGACCAC	1	1128810	Calcium-activated potassium channel	CITIRPIAKKFRIAPPAPRS-KPLPTAPRP	Membrane	Cell signalling	Calcium activated potassium channel activity
7254	TGCTGGAAGAAGCGTATAGCTGCACCGTGGATGATATTCTGAAACATTATAACACCAACACCGAAACCGGCCTGACCAAACGCCAGATTGA	1	41615906	Calcium-transporting ATPase	CWKKRIAAPWMIFNIITPTPKPAPNARL	Membrane	Calcium ion transport	ATPase activity
27305	TGCAGTGAACCAGGACACAAGTGGGGACAAACAGATGTATCTAATTACAGAATCTCTTAGTAAATGCTGTATTTGAGAAATGTCCAATAAT	1	53957165	Cleavage and polyadenylation specificity factor subunit 1	CSEPGHKWGQTDVSNYRIS**MLYLRNVQ*	Nucleus	mRNA processing	enzyme binding
8804	TGCAGCACTTGCCTTTTTGAAGTCGCAGATAAGTGTCAGCCAGGGCGAAATCCGGGGACGGGATTTTATATCTATTGCTAGTAGTTACATC	1	54883686	E3 ubiquitin-protein ligase SHPRH	CSTCLFEVADKCQPGRNPGTGFYIYC**LH	Nucleus	cellular response to DNA damage	ATP binding
27363	TGCAGCCAAACAAAGCTTTAAAAATGGGTATATTGGCTTAGTGGTTAGTTTACAACCAATAATTCTCTCCATTGTCGGATCAGGTCCTTGT	1	11855050	FERM domain-containing protein 3	CSQTKL*KWVYWLSG*FTTNNSLHCRIRSL	Membrane	actomyosin structure organization	cytoskeletal protein binding
5166	TGCAGCAATCTAACAGGTCCTCCCGATCCCCCACATTTTCAGAACATTACATGTACCTATATTATTTGTTGTTCTGGTTGTTAGAAGTAGC	1	21830373	L-2-hydroxyglutarate dehydrogenase, mitochondrial	CSNLTGPPDPPHFQNITCTYIICCSGC*K*	Mitochondrion	2-oxoglutarate metabolic process	2-hydroxy-acid oxidase activity
14555	TGCAGTTCCATCCTCTCCTTTGTCACTTAGTAACACATCATTAATCGTGTGCCCCATACTTTTTTGATATCCAATTATAGCAGGATTTAGA	1	49545466	Mannosyl-oligosaccharide glucosidase	CSSILSFVT**HIINRVPHTFLISNYSRI*	ER	oligosaccharide metabolic process	glucosidase activity
26008	TGCAGCTCACCAAATTTGTAGAGGTTAATTTTTCTCCATTTGACTCTAATATATGGTGTCCCATTAACTGAGTATTTTAACAGACCAATTC	1	74779600	Probable histone-arginine methyltransferase 1.3	CSSPNL*RLIFLHLTLIYGVPLTEYFNRPI	Nucleus	Histone methylation	mylein basic protein activity
12398	TGCAGATTGTCTAGGGAGGAAATTTCGTCCTTCTCAAACGAATTCAAGAAAGTGACTTGTAGAAATTTTAAATGCTATCACCGAATACAGAT	1	44612390	Protein YIPF1	CRLSREEISSFSNEFKKVTCRNFKCYHRIQ	Endosome, Golgi apparatus	vesicle-mediated transport	Rab GTPase binding
3488	TGCAGCCGCCGCCTTTCCATCTCTTTTGCTTTCGTTGCCCACCACTGCTCACAGTCGTTCCTTAGACTTTTGGTTAACCTAGATCTGATTTG	1	47843809	Transient receptor potential cation channel subfamily M member 2	CSRRLSISFAFVAHHCSQSFLRLLVNLDLI	Membrane, Lysosome	Calcium transmembrane import	Calcium ion activity
17692	TGCAGTCAGTGGGAGAATAGGCAGAGACGACGAAGAGGCAACGACGAGTGTCCCTATCTTTCCGGATTCTTACTGTTCCGTTCAGTCGGACAG	1	50239013	Twitchin	CSQWENRQRRRRGNDECPYLSGFLLFRSVGQ	Sarcomere	actin filament organization	actin filament binding
6653	TGCAGGAATTGATGATCCTTGTCATATTCAAATCTGTATCATCCAATGTTACAATCAGTGGAGTTATTTTTGCTGAAGTTGGCCTCCATAA	1	66419181	U5 small nuclear ribonucleoprotein 200 kDa helicase	CRN**SLSYSNLYHPMLQSVELFLLKLASI	Nucleus	cis assembly od pre-catalytic spliceosome	ATP binding
12968	TGCAGTTTAAACATAAAGAGTAGTACCTGAAATCACAAAAATGAAAATACAAGATTAGTCTACAATACTTACTTATGTCTATTACCTCCAG	2	36123672	Afadin	CSLNIKSST*NHKNENTRLVYNTYLCLLPP	Cytosol	actin filament binding	adherens junction organisation
10662	TGCAGTCCACCGTTACAACAATTAGTCGCCTTTTATATGACAACTAAATTTCATAGATATAATTGTATTTCAAACTAGAAAATACTTTATTT	2	26416106	Arginine--tRNA ligase, cytoplasmic	CSPPLQQLVAFYMTTKFHRYNCISN*KILY	Cytosol	arginyl-tRNA aminoacylation	arginine binding
186	TGCAGGTACTTTTCATTGTAAGGGTGAACATATTAGGTACCAGTTGACATCATACCGAAAGAAAACACAAATTTGCGAGCGGTAAAATATA	2	8302615	ATP-dependent RNA helicase DDX42	CRYFSL*G*TY*VPVDIIPKENTNLRAVKY	Nucleus	mRNA splicing	ATP binding
8289	TGCAGTTGGTTGACGTTCGGTCTTTACATGACCCAAGCTTTTGGGATTTGGTTTGATCACTCAGTAGGGAATTCATCTTATCTATGTAATC	2	15288028	Zinc finger protein 26	CSWLTFGLYMTQAFGIWFDHSVGNSSYLCN	Nucleus	regulation of transcription	DNA binding
1061	TGCAGCCCAGATGAAGTGAAAGATGACTTTTACAGAAAGCTTTCTGAACTTCTTCATAAAGCTAAACACTCAGACATAGTACTCGTAGCAG	3	37037021	Aldehyde dehydrogenase, mitochondrial	CSPDEVKDDFYRKLSELLHKAKHSDIVLVA	Mitochondrion	alcohol metabolic process	NAD+ activity
12466	TGCAGAGCTGAATGCCTTCATGTCTGCCTTCTGTATGTAAGCACGGGCCGGTAAAACTGCCTGAAATACCATATCGCCCATGAACTGGAAT	3	2073261	Cohesin subunit SA-2	CRAECLHVCLLYVSTGR*NCLKYHIAHELE	Nucleus	cell division	chromatin binding
27312	TGCAGACCACTGAGCGAAGATTCACTAGTGTTAAGGTTCAAATTCAATCAGTTCACGAAATTGTATAACACTCAGCAGTTGCCTGTGGTGG	3	14627073	Cytosolic 5'-nucleotidase 3A	CRPLSEDSLVLRFKFNQFTKLYNTQQLPVV	ER	defense response to virus	5'-nucleotidase activity
23196	TGCAGTTGATTAATCTCTGTTGCCATATGTGTTTCTTGGGCGAATTATTTTTATATAGCCATTTCGCTACAAGTTTTGTGTAATAGATGGG	3	7754984	Neuropilin and tolloid-like protein 2	CS*LISVAICVSWANYFYIAISLQVLCNRW	Membrane	regulation of kainate selective glutamate receptor activity	ionotropic glutamate receptor binding
19436	TGCAGCTTAACATTACCAATAGAACTTTAAAACGGGAACTTGGTTTAAACCTTTGTTTGATATTCGATTCTTAATGAAAGTTCTTGAATAA	3	20398788	Pachytene checkpoint protein 2-like protein	CSLTLPIEL*NGNLV*TFV*YSILNESS*I	Nucleus	Meiotic cell cycle	ATPase activity
14898	TGCAGCAAGTGGTGTCAAAACATGTGCACCGGACTCACATCGGCTGCATATAAAAGGTGCTACAAACCACTATCACGTTGGCTGTGCAAAG	3	47392769	Ras-related protein Ral-A	CSKWCQNMCTGLTSAAYKRCYKPLSRWLCK	Membrane	Actin skeleton organisation	ATPase binding
5503	TGCGGCGCGATTGAACATCATGGCCAGCCGGTGTGGCTGAGCACCTTTCTGTATTATGCGGAATTTGTGTTTCTGGGCCTGTTT	3	1806759	Voltage-dependent calcium channel	CGAIEHHGQPVWLSTFLYYAEFVFLGLF	Membrane	Calcium channel regulator	Calcium ion activity
26448	TGCAGCTATTTGACTAGTCCTTCCGGTTTCCCATATTGTCCGAACATTCCATGTACCTATAATGTTTTTCTAGTTATAAAGGGAATCAGAC	4	7474285	Dynein heavy chain 3, axonemal	CSYLTSPSGFPYCPNIPCTYNVFLVIKGIR	Cytoskeleton	cilium dependent cell motility	ATP binding
9869	TGCAGCCGATTTTCATCCACTAAGCGAGTAATTCATCATTAAATATTTTCAATGCTAACATTTCTTAAGCACTACTGTATAGTTTTAAATG	4	14375816	Peroxisome proliferator-activated receptor gamma	CSRFSSTKRVIHH*IFSMLTFLKHYCIVLN	Nucleus	cell differentiation	activating transcription factor binding
10781	TGCAGGTCAGAAAGCTAAATTCTATCTGTTTTCTGTATCTTCATGTATTCTTAATCAACTTTTAGCATATTACATAATCAAGATTTAAAGA	4	29824249	Tyrosinase	CRSES*ILSVFCIFMYS*STFSILHNQDLK	Membrane	cell population proliferation	copper ion binding
25889	TGCAGGTTCAAATGTGTTGTCATATGTAAAACACACATAAATATCCATAAAATACTTTTACGACGTACATGGCTAAACCAGAAACAAACCT	6	12723609	Dynein heavy chain 7, axonemal	CRFKCVVICKTHINIHKILLRRTWLNQKQT	Cytoskeleton	cilium dependent cell motility	ATP binding
18861	TGCAGATGCTGGTTGTCTGAAGGAAACACTTTACTGCTGTCACATCCCTCTACAGTCAGCAGTACGACTTCGCCCTCAGACCTTGAGTTGC	7	18481198	Cytosolic purine 5'-nucleotidase	CRCWLSEGNTLLLSHPSTVSSTTSPSDLEL	Cytoplasm	adenosine metabolic process	5'nucleotidase activity
24216	TGCAGCAACATTCCGTTTAGAAGAGAATTATGATGCATTATTAGACGAACAAATGCTTGGTACAGGGGATGAAGAAACAATACGACAATGG	ZW	12258820	Annexin A7	CSNIPFRREL*CIIRRTNAWYRG*RNNTTM	Membrane, ER, Nucleus, Cytosol	autophagy	calcium-dependent phospholipid binding
26354	TGCAGTTTGCGAACAGCCTGCTGGTGTATGCGGGCTTTAGCGAAAACAAACGCCGCAAAATGATTCGCCGCGTGAAAACCAAATTTCCGAT	ZW	76128838	Calcium load-activated calcium channel	CSLRTACWCMRALAKTNAAKFAAKPNFR	Membrane	Calcium ion transmembrane transport	metal ion binding
15132	TGCAGACATGTGATGAATGGGATAAGAGCGGTACACACATATGCGCTCATATAAAAACAGTCAAGATTGATAAGCGAATAATTAACAAGGT	ZW	79889031	Calcium/calmodulin-dependent protein kinase type IV	CRHVMNGIRAVHTYALI*KQSRLISE*LTR	Membrane	Calcium transmembrane import	Calcium channel regulation
9248	TGCAGTAAAGTGACGTCGAGTGATGTGTTCTGGCAGAGCGACGTCATCTGCAACAGTTGTTGTTAACGGAGAGAAGCAGTGTAACGTACGG	ZW	37522048	Condensin complex subunit 1	CSKVTSSDVFWQSDVICNSCC*RREAV*RT	Nucleus	cell division	chromatin binding
4659	TGCAGGTCACAAGGTGAGGGAGGAAAAGTAACTTGCACCCAATTGTAATTTTACATCGAGTTTTGTGTTCCGAGATGGCTGTTCAGTTCGA	ZW	38918059	E3 ubiquitin-protein ligase UBR4	CRSQGEGGKVTCTQL*FYIEFCVPRWLFSS	Nucleus, Cytoskeleton	neutrophil degranulation	calmodulin binding
941	TGCAGCCAGGCACTACAATATATACGGATGTTTGGAGAGCGTACAGACTCCTACATAGGCTTGGTTGTGTGCATCGTGTCGTTTCCACAGCT	ZW	27311	Hydroxymethylglutaryl-CoA synthase, mitochondrial	CSQALQYIRMFGERTDSYIGLVVCIVSFPQ	Mitochondrion	acetyl-CoA metabolib process	identical protein binding
2670	TGCAGTAGAGTCCAAAATGATACAAAGTCAACTCGAAAGCAACGAGTTTGTAGGTATCATTACCAAGGTTTGATTAGATGGTTTCAAAGAT	ZW	66086168	Insulin-like growth factor 1 receptor	CSRVQNDTKSTRKQRVCRYHYQGLIRWFQR	Membrane	gland development	ATP binding
3716	TGCAGTTATTTTTCTTTTCACTTTCTTCACTATATCATACACTATTTGTCTTCGTGCATTTCATACTGATTTATAAGTTTTATTCATGATG	ZW	23610372	Iron-sulfur cluster assembly 1 isoform 1	CSYFSFHFLHYIIHYLSSCISY*FISFIHD	Membrane	amyloid-beta clearance	ATP binding
4008	TGCAGCTTCTCATAAAACACCACCATATTCATTGCTATCATTGGTGGATGCACAGCACTGGATAACATTCATTATGATCCCTTCCTTTGTT	ZW	68331521	Neurobeachin-like protein 2	CSFS*NTTIFIAIIGGCTALDNIHYDPFLC	ER	neutrophil degranulation	neutrophil degranulation
26279	TGCAGACAAATCTGTGGATATTTTTGACTGAATAATCGACTGTGCCCATATAACGTTCTTAACCAGAATTCTCATTTACACTTTTCCATTC	ZW	44668480	Protein FAM161B	CRQICGYF*LNNRLCPYNVLNQNSHLHFSI	Cytoskeleton	cilium organisation
713	TGCAGGTTTAATTTCTTTTCTTCATATAATAATGTAATATCATTAGCTTTGGTAGTAAAAGTGCAATTTGTAAAACAAAATACACCAATTT	ZW	17520334	Transcription initiation factor TFIID subunit 5	CRFNFFSSYNNVISLALVVKVQFVKQNTPI	Nucleus	chromatin organization	chromatin binding
