# Supplementary material for: Genome-wide insights into adaptive hybridisation across the Schistosoma haematobium group in West and Central Africa
Source: PLoS Negl Trop Dis. 2022 Jan 31;16(1):e0010088. doi: 10.1371/journal.pntd.0010088 (PMC8803156; doi:10.1371/journal.pntd.0010088)
Supplement: S3 Table — (XLS) [file pntd.0010088.s007.xls]

## Sheet: Supplementary table 6.txt
rname.pos	alpha	beta	alpha.excess	beta.excess	alpha.outlier	beta.outlier	crazy.a	crazy.b
Smp_000020.1 556	0.354574	-0.011875	NA	NA	NA	NA	FALSE	FALSE
Smp_000030.3 625	0.470095	-0.140117	NA	NA	NA	NA	FALSE	FALSE
Smp_000050.1 2308	0.177971	-0.230579	NA	NA	NA	NA	FALSE	FALSE
Smp_000050.2 2373	-1.81998	-0.591762	neg	NA	neg	NA	TRUE	FALSE
Smp_000070.1 2748	0.626524	-0.0110569	NA	NA	NA	NA	FALSE	FALSE
Smp_000100.1 2800	-0.593948	0.00106174	NA	NA	NA	NA	FALSE	FALSE
Smp_000100.2 193	-1.32232	-0.125273	neg	NA	neg	NA	TRUE	FALSE
Smp_000100.3 194	-1.27395	-0.185504	neg	NA	neg	NA	TRUE	FALSE
Smp_000100.4 297	0.638757	-0.350268	NA	NA	NA	NA	FALSE	FALSE
Smp_000100.5 298	-1.40896	-0.199692	neg	NA	neg	NA	TRUE	FALSE
Smp_000100.6 766	-0.49637	0.775556	NA	NA	NA	NA	FALSE	FALSE
Smp_000110.1 773	0.408077	-0.120978	NA	NA	NA	NA	FALSE	FALSE
Smp_000160.1 2540	-0.440494	0.0226585	NA	NA	NA	NA	FALSE	FALSE
Smp_000190.1 3824	0.705036	0.181322	pos	NA	NA	NA	FALSE	FALSE
Smp_000240.1 3911	0.858757	0.317144	pos	NA	NA	NA	FALSE	FALSE
Smp_000300.1 5109	0.177439	-0.244742	NA	NA	NA	NA	FALSE	FALSE
Smp_000300.2 5196	0.46773	-0.0973001	NA	NA	NA	NA	FALSE	FALSE
Smp_000320.1 5423	0.378329	-0.174001	NA	NA	NA	NA	FALSE	FALSE
Smp_000340.1 790	0.455809	-0.268707	NA	NA	NA	NA	FALSE	FALSE
Smp_000510.1 797	0.228247	0.291725	NA	NA	NA	NA	FALSE	FALSE
Smp_000670.1 2543	0.272423	-0.162173	NA	NA	NA	NA	FALSE	FALSE
Smp_000720.1 3827	-0.481433	0.537456	NA	NA	NA	NA	FALSE	FALSE
Smp_000740.1 3914	0.954258	-0.204143	NA	NA	NA	NA	FALSE	FALSE
Smp_000900.1 5112	0.268901	-0.237859	NA	NA	NA	NA	FALSE	FALSE
Smp_000950.1 5199	1.15	-0.47993	pos	NA	NA	NA	FALSE	FALSE
Smp_000990.1 5426	-1.96015	-0.620736	neg	NA	neg	NA	TRUE	FALSE
Smp_001030.1 65	0.673695	-0.16277	pos	NA	NA	NA	FALSE	FALSE
Smp_001040.1 114	0.334757	-0.275559	NA	NA	NA	NA	FALSE	FALSE
Smp_001170.1 216	0.30395	-0.402791	NA	NA	NA	NA	FALSE	FALSE
Smp_001170.2 3167	0.0621914	-0.169928	NA	NA	NA	NA	FALSE	FALSE
Smp_001180.1 3455	0.0912247	-0.219068	NA	NA	NA	NA	FALSE	FALSE
Smp_001210.1 3569	-0.639155	0.0584979	NA	NA	NA	NA	FALSE	FALSE
Smp_001210.2 3656	1.47178	-0.611181	pos	NA	NA	NA	FALSE	FALSE
Smp_001390.1 3857	0.568594	-0.167439	NA	NA	NA	NA	FALSE	FALSE
Smp_001420.1 3551	-0.861649	0.127159	NA	NA	NA	NA	FALSE	FALSE
Smp_001420.2 3752	-0.392084	-0.0183303	NA	NA	NA	NA	FALSE	FALSE
Smp_001590.1 3839	-0.940369	0.533902	neg	NA	neg	NA	TRUE	FALSE
Smp_001900.1 3449	-0.245377	0.958533	NA	pos	NA	NA	FALSE	FALSE
Smp_002010.1 3650	0.061384	-0.204879	NA	NA	NA	NA	FALSE	FALSE
Smp_002180.1 3737	-1.27484	0.0377048	neg	NA	neg	NA	TRUE	FALSE
Smp_002640.1 399	-0.0689044	-0.0294356	NA	NA	NA	NA	FALSE	FALSE
Smp_002740.1 416	1.03578	-0.543105	pos	NA	pos	NA	FALSE	FALSE
Smp_002840.1 419	0.47098	-0.141601	NA	NA	NA	NA	FALSE	FALSE
Smp_002840.2 420	0.354593	-0.326772	NA	NA	NA	NA	FALSE	FALSE
Smp_002840.3 445	0.0965889	-0.294234	NA	NA	NA	NA	FALSE	FALSE
Smp_002870.1 471	0.446754	0.0403831	NA	NA	NA	NA	FALSE	FALSE
Smp_002920.1 575	0.318282	-0.199253	NA	NA	NA	NA	FALSE	FALSE
Smp_003000.1 583	2.02402	-0.634038	pos	NA	pos	NA	TRUE	FALSE
Smp_003130.1 587	-0.0183761	0.630971	NA	NA	NA	NA	FALSE	FALSE
Smp_003140.1 2231	-1.08712	-0.14404	neg	NA	neg	NA	TRUE	FALSE
Smp_003140.2 3726	0.517562	-0.145143	NA	NA	NA	NA	FALSE	FALSE
Smp_003280.1 3762	-0.110953	-0.281028	NA	NA	NA	NA	FALSE	FALSE
Smp_003330.1 3809	-0.174915	0.155613	NA	NA	NA	NA	FALSE	FALSE
Smp_003340.1 3848	-0.836389	0.359907	neg	NA	NA	NA	FALSE	FALSE
Smp_003410.2 3871	-1.50248	-0.313565	neg	NA	neg	NA	TRUE	FALSE
Smp_003600.1 3874	0.335584	-0.232308	NA	NA	NA	NA	FALSE	FALSE
Smp_003630.1 3878	-0.691246	0.376195	NA	NA	NA	NA	FALSE	FALSE
Smp_003660.1 3881	1.06834	-0.00150237	pos	NA	pos	NA	FALSE	FALSE
Smp_003660.2 3889	0.447809	0.663152	NA	NA	NA	NA	FALSE	FALSE
Smp_003930.1 3912	-0.12048	-0.101694	NA	NA	NA	NA	FALSE	FALSE
Smp_003940.1 3916	0.619048	0.45032	NA	NA	NA	NA	FALSE	FALSE
Smp_003940.2 3926	0.956825	-0.274253	NA	NA	NA	NA	FALSE	FALSE
Smp_003990.1 4302	0.176382	-0.287664	NA	NA	NA	NA	FALSE	FALSE
Smp_004070.1 4303	-0.35482	0.996443	NA	NA	NA	NA	FALSE	FALSE
Smp_004070.2 973	0.70946	-0.055772	NA	NA	NA	NA	FALSE	FALSE
Smp_004160.1 1060	0.706715	0.237023	pos	NA	NA	NA	FALSE	FALSE
Smp_004310.1 1386	-0.0320827	1.13432	NA	pos	NA	NA	FALSE	FALSE
Smp_004350.1 1473	0.868411	0.113587	NA	NA	NA	NA	FALSE	FALSE
Smp_004440.1 1387	-1.05881	0.0392663	NA	NA	neg	NA	FALSE	FALSE
Smp_004480.1 1460	-0.283929	-0.00826932	NA	NA	NA	NA	FALSE	FALSE
Smp_004480.2 1404	-0.51189	-0.0318719	NA	NA	NA	NA	FALSE	FALSE
Smp_004600.1 1477	0.927451	-0.224179	pos	NA	NA	NA	FALSE	FALSE
Smp_004680.1 1121	0.913715	-0.0627281	NA	NA	NA	NA	FALSE	FALSE
Smp_004690.1 1123	-0.253765	0.782204	NA	pos	NA	NA	FALSE	FALSE
Smp_004690.2 717	-0.208544	0.284208	NA	NA	NA	NA	FALSE	FALSE
Smp_004780.1 804	-0.700679	-0.149327	NA	NA	NA	NA	FALSE	FALSE
Smp_004980.1 750	0.3397	-0.4948	NA	NA	NA	NA	FALSE	FALSE
Smp_005010.1 1281	0.916869	-0.24023	NA	NA	NA	NA	FALSE	FALSE
Smp_005020.1 1368	0.68941	-0.588145	pos	NA	NA	NA	FALSE	FALSE
Smp_005070.1 1788	0.742189	-0.0439831	NA	NA	NA	NA	FALSE	FALSE
Smp_005070.2 1875	1.52008	-0.279064	pos	NA	NA	NA	FALSE	FALSE
Smp_005080.1 3578	0.0915293	0.0316491	NA	NA	NA	NA	FALSE	FALSE
Smp_005080.2 3665	-1.0115	0.216208	neg	NA	neg	NA	TRUE	FALSE
Smp_005160.1 90	0.119259	-0.0446992	NA	NA	NA	NA	FALSE	FALSE
Smp_005160.2 140	0.538767	-0.0959525	NA	NA	NA	NA	FALSE	FALSE
Smp_005210.1 1992	1.36791	-0.27241	pos	NA	NA	NA	FALSE	FALSE
Smp_005280.1 509	0.439048	0.510135	pos	NA	NA	NA	FALSE	FALSE
Smp_005500.1 504	-1.29498	-0.243042	neg	NA	neg	NA	TRUE	FALSE
Smp_005520.1 591	-0.488546	0.754477	NA	NA	NA	NA	FALSE	FALSE
Smp_005720.1 2893	1.06989	-0.784754	pos	NA	NA	NA	FALSE	FALSE
Smp_005780.1 2904	0.739808	-0.232628	NA	NA	NA	NA	FALSE	FALSE
Smp_006060.1 2910	-1.06761	-0.0674308	neg	NA	neg	NA	TRUE	FALSE
Smp_006350.1 2991	-0.436497	-0.2792	NA	NA	NA	NA	FALSE	FALSE
Smp_006390.1 2993	0.0872504	-0.295303	NA	NA	NA	NA	FALSE	FALSE
Smp_006440.1 3073	0.383207	-0.163601	NA	NA	NA	NA	FALSE	FALSE
Smp_006630.1 3077	1.36849	-0.240088	pos	NA	NA	NA	FALSE	FALSE
Smp_006630.2 3149	0.348356	-0.394946	NA	NA	NA	NA	FALSE	FALSE
Smp_006700.1 2694	-0.462161	0.341414	NA	NA	NA	NA	FALSE	FALSE
Smp_006700.2 2459	0.382328	-0.230809	NA	NA	NA	NA	FALSE	FALSE
Smp_006730.1 2546	-0.344997	0.943216	NA	pos	NA	NA	FALSE	FALSE
Smp_006810.1 4724	-0.568901	0.702438	NA	NA	NA	NA	FALSE	FALSE
Smp_006840.1 4821	1.88773	-0.528249	pos	NA	pos	NA	FALSE	FALSE
Smp_007170.1 5899	-0.00102767	-0.0990561	NA	NA	NA	NA	FALSE	FALSE
Smp_007180.1 5986	0.407906	-0.126683	NA	NA	NA	NA	FALSE	FALSE
Smp_007180.2 777	-0.277827	0.0662505	NA	NA	NA	NA	FALSE	FALSE
Smp_007210.4 824	-0.49171	1.22486	NA	pos	NA	NA	FALSE	FALSE
Smp_007270.1 4212	-0.326962	-0.206649	NA	NA	NA	NA	FALSE	FALSE
Smp_007630.1 1424	0.00598176	-0.26672	NA	NA	NA	NA	FALSE	FALSE
Smp_007650.1 1425	-1.51663	-0.335848	neg	NA	neg	NA	TRUE	FALSE
Smp_007660.1 1426	1.46486	-0.674484	pos	NA	NA	NA	FALSE	FALSE
Smp_007660.2 1527	0.716669	0.0317784	pos	NA	NA	NA	FALSE	FALSE
Smp_007710.1 1643	1.14397	-0.652004	NA	NA	NA	NA	FALSE	FALSE
Smp_007710.2 1684	0.124122	-0.134816	NA	NA	NA	NA	FALSE	FALSE
Smp_007960.2 1315	-0.891228	0.172821	NA	NA	NA	NA	FALSE	FALSE
Smp_007960.3 1316	0.315622	-0.0160547	NA	NA	NA	NA	FALSE	FALSE
Smp_008140.1 1317	-0.783683	0.147285	NA	NA	NA	NA	FALSE	FALSE
Smp_008220.1 1418	-0.360982	0.818057	NA	NA	NA	NA	FALSE	FALSE
Smp_008220.2 1534	0.563886	-0.067086	NA	NA	NA	NA	FALSE	FALSE
Smp_008220.3 1575	1.56778	-0.210687	pos	NA	NA	NA	FALSE	FALSE
Smp_008290.1 843	0.176149	-0.186308	NA	NA	NA	NA	FALSE	FALSE
Smp_008290.2 5495	0.357016	0.665176	NA	NA	NA	NA	FALSE	FALSE
Smp_008290.3 5498	0.472059	-0.110063	NA	NA	NA	NA	FALSE	FALSE
Smp_008320.1 5507	-1.25513	0.0317285	neg	NA	neg	NA	TRUE	FALSE
Smp_008360.1 5521	1.94809	-0.494992	pos	NA	NA	NA	FALSE	FALSE
Smp_008400.1 5525	-0.809302	0.454965	neg	NA	NA	NA	FALSE	FALSE
Smp_008450.1 5539	0.210466	0.113496	NA	NA	NA	NA	FALSE	FALSE
Smp_008545.1 5599	-0.211128	0.788056	NA	NA	NA	NA	FALSE	FALSE
Smp_008710.1 5654	1.53279	-0.381713	pos	NA	NA	NA	FALSE	FALSE
Smp_008830.1 5660	1.38095	-0.276491	pos	NA	NA	NA	FALSE	FALSE
Smp_008830.2 5680	0.993812	-0.0576051	pos	NA	NA	NA	FALSE	FALSE
Smp_008900.1 5765	0.304204	-0.169121	NA	NA	NA	NA	FALSE	FALSE
Smp_008900.2 5785	-0.862738	0.100017	NA	NA	NA	NA	FALSE	FALSE
Smp_008900.3 181	-1.06931	0.0558202	neg	NA	neg	NA	TRUE	FALSE
Smp_009020.1 273	-0.181607	-0.0330631	NA	NA	NA	NA	FALSE	FALSE
Smp_009030.1 1075	-0.803381	0.391955	neg	NA	NA	NA	FALSE	FALSE
Smp_009150.1 106	-0.395654	-0.190588	NA	NA	NA	NA	FALSE	FALSE
Smp_009150.2 25	-0.919707	0.154989	NA	NA	NA	NA	FALSE	FALSE
Smp_009150.3 28	0.797003	0.0105345	pos	NA	NA	NA	FALSE	FALSE
Smp_009310.1 49	-1.16567	-0.136078	NA	NA	neg	NA	FALSE	FALSE
Smp_009400.1 200	-0.0703631	0.971415	NA	pos	NA	NA	FALSE	FALSE
Smp_009520.1 307	1.21187	-0.295672	pos	NA	NA	NA	FALSE	FALSE
Smp_009520.2 311	0.522053	-0.256194	NA	NA	NA	NA	FALSE	FALSE
Smp_009520.3 371	0.560652	-0.0743655	NA	NA	NA	NA	FALSE	FALSE
Smp_009540.2 444	-1.87438	-0.558871	neg	NA	neg	NA	TRUE	FALSE
Smp_009540.3 512	0.805887	-0.233048	NA	NA	NA	NA	FALSE	FALSE
Smp_009550.2 572	0.415177	-0.0682795	NA	NA	NA	NA	FALSE	FALSE
Smp_009600.1 578	-0.179845	-0.33667	NA	NA	NA	NA	FALSE	FALSE
Smp_009650.1 633	-0.655981	-0.122957	NA	NA	NA	NA	FALSE	FALSE
Smp_009800.2 2079	2.07483	-0.548169	pos	NA	pos	NA	TRUE	FALSE
Smp_009990.3 542	0.720129	-0.372145	NA	NA	NA	NA	FALSE	FALSE
Smp_010100.1 544	2.05225	-0.562053	pos	NA	pos	NA	TRUE	FALSE
Smp_010230.1 27	-0.688612	-0.276699	NA	NA	NA	NA	FALSE	FALSE
Smp_010290.1 2112	0.558207	-0.106363	NA	NA	NA	NA	FALSE	FALSE
Smp_010690.1 1005	-0.0129924	0.422465	NA	NA	NA	NA	FALSE	FALSE
Smp_010930.1 707	0.396612	-0.0701668	NA	NA	NA	NA	FALSE	FALSE
Smp_011010.1 794	0.413693	0.0898103	NA	NA	NA	NA	FALSE	FALSE
Smp_011150.1 1476	0.259741	0.132155	NA	NA	NA	NA	FALSE	FALSE
Smp_011640.1 1510	-1.1306	0.229502	neg	NA	neg	NA	TRUE	FALSE
Smp_011640.2 1689	-0.984763	-0.0772554	NA	NA	neg	NA	FALSE	FALSE
Smp_011660.1 1776	0.392628	-0.188795	NA	NA	NA	NA	FALSE	FALSE
Smp_011660.2 2851	-0.34674	0.867561	NA	NA	NA	NA	FALSE	FALSE
Smp_011660.3 2938	-0.831596	0.128893	NA	NA	NA	NA	FALSE	FALSE
Smp_011680.1 1026	-1.46935	-0.282892	neg	NA	neg	NA	TRUE	FALSE
Smp_011680.2 1113	-0.840946	0.196025	NA	NA	NA	NA	FALSE	FALSE
Smp_011700.1 484	1.17959	-0.176045	pos	NA	NA	NA	FALSE	FALSE
Smp_011720.1 3581	0.0165009	-0.0105091	NA	NA	NA	NA	FALSE	FALSE
Smp_011960.2 3608	-0.0134729	-0.198183	NA	NA	NA	NA	FALSE	FALSE
Smp_011960.3 3653	0.963105	-0.0327458	pos	NA	NA	NA	FALSE	FALSE
Smp_012000.1 1062	-0.237409	0.100216	NA	NA	NA	NA	FALSE	FALSE
Smp_012010.1 1063	0.512455	-0.320757	NA	NA	NA	NA	FALSE	FALSE
Smp_012050.1 678	-0.410388	0.206598	NA	NA	NA	NA	FALSE	FALSE
Smp_012200.1 2334	0.819885	-0.0423926	pos	NA	NA	NA	FALSE	FALSE
Smp_012200.2 1871	0.20849	-0.216233	NA	NA	NA	NA	FALSE	FALSE
Smp_012280.1 1909	-1.48498	-0.209812	neg	NA	neg	NA	TRUE	FALSE
Smp_012340.1 1938	1.07456	-0.0113655	pos	NA	NA	NA	FALSE	FALSE
Smp_012350.1 126	0.465396	-0.232876	NA	NA	NA	NA	FALSE	FALSE
Smp_012350.2 174	-0.306401	0.712351	NA	NA	NA	NA	FALSE	FALSE
Smp_012440.1 920	-0.131881	-0.032875	NA	NA	NA	NA	FALSE	FALSE
Smp_012470.1 1007	0.507826	-0.097782	NA	NA	NA	NA	FALSE	FALSE
Smp_012480.1 851	-1.04834	0.0346182	NA	NA	neg	NA	FALSE	FALSE
Smp_012480.2 1226	0.0813498	-0.237213	NA	NA	NA	NA	FALSE	FALSE
Smp_012480.4 1008	1.02402	-0.246914	NA	NA	NA	NA	FALSE	FALSE
Smp_012570.1 1578	-0.440622	0.160264	NA	NA	NA	NA	FALSE	FALSE
Smp_012720.1 1665	0.291921	-0.219588	NA	NA	NA	NA	FALSE	FALSE
Smp_012740.1 417	-1.17307	-0.0399671	neg	NA	neg	NA	TRUE	FALSE
Smp_012740.2 1339	0.130111	0.151102	NA	NA	NA	NA	FALSE	FALSE
Smp_012750.1 1569	0.65635	0.0110323	NA	NA	NA	NA	FALSE	FALSE
Smp_012780.1 2152	-0.505216	0.536147	NA	NA	NA	NA	FALSE	FALSE
Smp_012790.1 2431	0.579228	-0.444039	NA	NA	NA	NA	FALSE	FALSE
Smp_012930.1 2440	0.719508	-0.0253714	NA	NA	NA	NA	FALSE	FALSE
Smp_013060.2 2442	0.314298	-0.109873	NA	NA	NA	NA	FALSE	FALSE
Smp_013080.1 2452	-0.894575	0.402458	neg	NA	NA	NA	FALSE	FALSE
Smp_013150.1 2480	0.809693	-0.14006	pos	NA	pos	NA	FALSE	FALSE
Smp_013150.2 2503	-0.322922	-0.449775	NA	NA	NA	NA	FALSE	FALSE
Smp_013520.1 2513	0.251839	-0.19151	NA	NA	NA	NA	FALSE	FALSE
Smp_013610.1 2517	-0.132617	-0.442406	NA	NA	NA	NA	FALSE	FALSE
Smp_013810.1 1146	0.432876	-0.0672696	NA	NA	NA	NA	FALSE	FALSE
Smp_013810.2 1164	0.396661	-0.0671523	NA	NA	NA	NA	FALSE	FALSE
Smp_013840.1 1165	-1.23704	-0.125229	neg	NA	neg	NA	TRUE	FALSE
Smp_013840.2 1177	0.834937	-0.318282	NA	NA	NA	NA	FALSE	FALSE
Smp_013840.3 1192	1.24461	-0.264985	pos	NA	NA	NA	FALSE	FALSE
Smp_013860.1 1200	0.194138	-0.276389	NA	NA	NA	NA	FALSE	FALSE
Smp_014050.1 1287	0.693504	-0.262572	NA	NA	NA	NA	FALSE	FALSE
Smp_014170.1 1340	-0.331722	0.726057	NA	NA	NA	NA	FALSE	FALSE
Smp_014430.1 1342	0.389274	-0.106355	NA	NA	NA	NA	FALSE	FALSE
Smp_014620.1 1343	-0.143192	0.0672824	NA	NA	NA	NA	FALSE	FALSE
Smp_014650.1 1351	-0.794375	-0.162825	NA	NA	NA	NA	FALSE	FALSE
Smp_014660.1 2697	1.65385	-0.449168	pos	NA	NA	NA	FALSE	FALSE
Smp_014670.1 2716	0.377921	-0.129227	NA	NA	NA	NA	FALSE	FALSE
Smp_014670.2 2724	0.401496	0.109305	NA	NA	NA	NA	FALSE	FALSE
Smp_014680.1 2728	-0.711727	0.394259	NA	NA	NA	NA	FALSE	FALSE
Smp_014780.1 2743	0.364674	-0.120534	NA	NA	NA	NA	FALSE	FALSE
Smp_014840.1 2751	-0.885571	-0.127187	neg	NA	NA	NA	FALSE	FALSE
Smp_014840.2 2838	0.267649	0.0221594	NA	NA	NA	NA	FALSE	FALSE
Smp_014840.3 2891	0.0410298	0.297925	NA	NA	NA	NA	FALSE	FALSE
Smp_014840.4 2894	0.593302	-0.0559084	NA	NA	NA	NA	FALSE	FALSE
Smp_014850.1 2902	0.35693	-0.123834	NA	NA	NA	NA	FALSE	FALSE
Smp_015220.1 747	0.379306	-0.232291	NA	NA	NA	NA	FALSE	FALSE
Smp_015220.2 44	-0.0383456	0.499093	NA	NA	NA	NA	FALSE	FALSE
Smp_015760.1 135	-0.980275	0.38945	neg	NA	neg	NA	TRUE	FALSE
Smp_016050.1 84	0.987153	-0.299941	pos	NA	NA	NA	FALSE	FALSE
Smp_016090.1 437	0.575211	0.271839	pos	NA	NA	NA	FALSE	FALSE
Smp_016180.1 528	-0.664363	-0.0519093	NA	NA	NA	NA	FALSE	FALSE
Smp_016250.1 462	0.853359	-0.271109	NA	NA	NA	NA	FALSE	FALSE
Smp_016380.1 230	-0.112908	0.0853208	NA	NA	NA	NA	FALSE	FALSE
Smp_016410.1 320	0.229582	0.40702	NA	NA	NA	NA	FALSE	FALSE
Smp_016410.2 433	-0.518065	-0.0933273	NA	NA	NA	NA	FALSE	FALSE
Smp_016410.3 585	0.352812	-0.146984	NA	NA	NA	NA	FALSE	FALSE
Smp_016600.1 672	-0.141278	-0.188107	NA	NA	NA	NA	FALSE	FALSE
Smp_016730.1 204	-1.30274	-0.541868	neg	NA	neg	NA	TRUE	FALSE
Smp_016780.1 206	0.161029	-0.31458	NA	NA	NA	NA	FALSE	FALSE
Smp_016810.1 208	-0.223736	-0.491527	NA	NA	NA	NA	FALSE	FALSE
Smp_016920.1 214	-0.178739	-0.0909914	NA	NA	NA	NA	FALSE	FALSE
Smp_017070.1 1238	-0.022746	-0.211072	NA	NA	NA	NA	FALSE	FALSE
Smp_017070.2 1325	1.23171	-0.331791	NA	NA	NA	NA	FALSE	FALSE
Smp_017230.1 493	0.517519	-0.472623	NA	NA	NA	NA	FALSE	FALSE
Smp_017360.1 580	0.158265	-0.219282	NA	NA	NA	NA	FALSE	FALSE
Smp_017730.1 872	-0.326744	-0.233857	NA	NA	NA	NA	FALSE	FALSE
Smp_017750.1 946	-0.564338	-0.0275969	NA	NA	NA	NA	FALSE	FALSE
Smp_017880.1 3292	0.26196	-0.180695	NA	NA	NA	NA	FALSE	FALSE
Smp_017880.2 3364	0.30175	-0.127319	NA	NA	NA	NA	FALSE	FALSE
Smp_018030.1 1289	1.61616	-0.38036	pos	NA	pos	NA	FALSE	FALSE
Smp_018170.1 1371	-0.0999209	0.660587	NA	NA	NA	NA	FALSE	FALSE
Smp_018210.1 2197	0.314439	-0.0134783	NA	NA	NA	NA	FALSE	FALSE
Smp_018220.1 2358	0.0597682	-0.469286	NA	NA	NA	NA	FALSE	FALSE
Smp_018280.1 1135	0.0299938	0.098294	NA	NA	NA	NA	FALSE	FALSE
Smp_018290.1 1107	0.35499	-0.0858823	NA	NA	NA	NA	FALSE	FALSE
Smp_018290.2 396	-0.468341	-0.0170578	NA	NA	NA	NA	FALSE	FALSE
Smp_018400.1 483	-0.125899	-0.025961	NA	NA	NA	NA	FALSE	FALSE
Smp_018400.2 268	2.08897	-0.592936	pos	NA	pos	NA	TRUE	FALSE
Smp_018400.3 1679	0.825287	-0.103393	NA	NA	NA	NA	FALSE	FALSE
Smp_018400.4 1813	1.41765	-0.313959	pos	NA	NA	NA	FALSE	FALSE
Smp_018440.1 1985	-0.0155676	-0.26024	NA	NA	NA	NA	FALSE	FALSE
Smp_018460.1 2119	0.747671	-0.674955	pos	NA	NA	NA	FALSE	FALSE
Smp_018530.1 407	-1.41243	-0.159353	neg	NA	neg	NA	TRUE	FALSE
Smp_018570.1 1100	0.22998	-0.074642	NA	NA	NA	NA	FALSE	FALSE
Smp_018590.1 2429	0.406122	-0.0322049	NA	NA	NA	NA	FALSE	FALSE
Smp_018640.1 2722	0.317296	-0.113302	NA	NA	NA	NA	FALSE	FALSE
Smp_018760.1 2770	0.418663	-0.0130416	NA	NA	NA	NA	FALSE	FALSE
Smp_018870.1 2833	-0.420928	-0.201979	neg	NA	NA	NA	FALSE	FALSE
Smp_018950.1 2942	0.291036	-0.211601	NA	NA	NA	NA	FALSE	FALSE
Smp_018950.2 2982	0.260274	-0.527316	NA	NA	NA	NA	FALSE	FALSE
Smp_019010.1 2994	0.78183	-0.522441	NA	NA	NA	NA	FALSE	FALSE
Smp_019050.1 3006	-0.900677	-0.286673	NA	NA	NA	NA	FALSE	FALSE
Smp_019130.1 3007	0.224056	-0.0877698	NA	NA	NA	NA	FALSE	FALSE
Smp_019170.1 3009	-0.160298	0.0290501	NA	NA	NA	NA	FALSE	FALSE
Smp_019190.1 3010	-0.0361584	0.285834	NA	NA	NA	NA	FALSE	FALSE
Smp_019380.1 3029	-1.59523	-0.489741	neg	NA	neg	NA	TRUE	FALSE
Smp_019430.1 3053	-0.080975	0.248159	NA	NA	NA	NA	FALSE	FALSE
Smp_019640.1 3089	-0.669393	1.16727	neg	pos	NA	NA	FALSE	FALSE
Smp_019680.1 3093	0.511023	-0.297331	NA	NA	NA	NA	FALSE	FALSE
Smp_019680.2 40	0.063764	-0.228937	NA	NA	NA	NA	FALSE	FALSE
Smp_019690.1 113	0.400603	0.459978	NA	NA	NA	NA	FALSE	FALSE
Smp_019790.1 213	-0.911175	-0.03569	NA	NA	NA	NA	FALSE	FALSE
Smp_019790.2 241	0.708472	-0.0192649	NA	NA	NA	NA	FALSE	FALSE
Smp_019840.1 302	-0.51197	-0.0123667	NA	NA	NA	NA	FALSE	FALSE
Smp_019840.2 2154	0.0242303	-0.149879	NA	NA	NA	NA	FALSE	FALSE
Smp_019890.1 2057	-1.51126	-0.348768	neg	NA	neg	NA	TRUE	FALSE
Smp_019890.2 656	0.259446	0.0508851	NA	NA	NA	NA	FALSE	FALSE
Smp_019900.1 1833	-0.0236746	0.278994	NA	NA	NA	NA	FALSE	FALSE
Smp_019920.2 584	0.219126	0.155389	NA	NA	NA	NA	FALSE	FALSE
Smp_019950.1 671	1.50259	-0.405007	pos	NA	NA	NA	FALSE	FALSE
Smp_019980.1 1568	0.345935	-0.0798544	NA	NA	NA	NA	FALSE	FALSE
Smp_020130.1 1687	0.6222	0.20625	NA	NA	NA	NA	FALSE	FALSE
Smp_020270.1 2567	0.61749	-0.114539	NA	NA	NA	NA	FALSE	FALSE
Smp_020270.2 5213	-0.599123	-0.1708	NA	NA	NA	NA	FALSE	FALSE
Smp_020300.1 5300	-1.45699	-0.143807	neg	NA	neg	NA	TRUE	FALSE
Smp_020300.2 6794	-0.665354	0.473703	neg	NA	NA	NA	FALSE	FALSE
Smp_020300.3 6881	-0.351171	1.00188	NA	pos	NA	NA	FALSE	FALSE
Smp_020340.1 699	-0.195086	0.83886	NA	NA	NA	NA	FALSE	FALSE
Smp_020370.1 3258	-0.0945944	0.186311	NA	NA	NA	NA	FALSE	FALSE
Smp_020400.1 3261	1.05061	-0.324842	NA	NA	NA	NA	FALSE	FALSE
Smp_020400.2 3263	0.404615	-0.0650533	NA	NA	NA	NA	FALSE	FALSE
Smp_020400.3 3271	-0.368079	-0.0715965	NA	NA	NA	NA	FALSE	FALSE
Smp_020760.1 3294	-0.896514	0.195267	NA	NA	NA	NA	FALSE	FALSE
Smp_020760.2 3325	0.0570668	-0.314943	NA	NA	NA	NA	FALSE	FALSE
Smp_021040.2 3332	-0.564703	-0.0123002	NA	NA	NA	NA	FALSE	FALSE
Smp_021060.1 3363	-0.794406	0.0319185	NA	NA	NA	NA	FALSE	FALSE
Smp_021100.1 3385	-1.16093	-0.0294777	neg	NA	neg	NA	TRUE	FALSE
Smp_021130.1 3386	-1.41424	-0.32181	neg	NA	neg	NA	TRUE	FALSE
Smp_021130.2 3396	0.104238	-0.361345	NA	NA	NA	NA	FALSE	FALSE
Smp_021160.1 3403	0.444595	-0.0866311	NA	NA	NA	NA	FALSE	FALSE
Smp_021170.1 3413	-0.657112	0.133766	NA	NA	NA	NA	FALSE	FALSE
Smp_021170.2 3417	0.559346	-0.339501	NA	NA	NA	NA	FALSE	FALSE
Smp_021170.3 3503	-0.318099	0.154954	NA	NA	NA	NA	FALSE	FALSE
Smp_021220.1 3511	-0.51426	0.0573016	NA	NA	NA	NA	FALSE	FALSE
Smp_021290.1 3532	0.100456	-0.306975	NA	NA	NA	NA	FALSE	FALSE
Smp_021330.1 3614	-0.476218	-0.00455782	NA	NA	NA	NA	FALSE	FALSE
Smp_021340.1 3621	1.30245	-0.566572	NA	NA	NA	NA	FALSE	FALSE
Smp_021370.1 828	0.992451	-0.324849	NA	NA	NA	NA	FALSE	FALSE
Smp_021370.2 915	-0.524278	-0.076974	NA	NA	NA	NA	FALSE	FALSE
Smp_021390.1 3725	0.805055	-0.103194	NA	NA	NA	NA	FALSE	FALSE
Smp_021390.2 3322	0.401395	-0.00075276	NA	NA	NA	NA	FALSE	FALSE
Smp_021460.1 1318	1.71721	-0.334034	pos	NA	NA	NA	FALSE	FALSE
Smp_021540.1 1471	1.07113	-0.130251	pos	NA	NA	NA	FALSE	FALSE
Smp_021540.2 1270	-0.211891	0.452957	NA	NA	NA	NA	FALSE	FALSE
Smp_021920.1 1423	1.04319	-0.356005	NA	NA	NA	NA	FALSE	FALSE
Smp_021960.1 188	0.625721	-0.588034	NA	NA	NA	NA	FALSE	FALSE
Smp_021960.2 249	0.661736	0.00422118	NA	NA	NA	NA	FALSE	FALSE
Smp_021960.5 827	0.417836	-0.0946665	NA	NA	NA	NA	FALSE	FALSE
Smp_022020.1 868	-1.20252	-0.0582328	neg	NA	neg	NA	TRUE	FALSE
Smp_022090.1 3019	2.01401	-0.598919	pos	NA	pos	NA	TRUE	FALSE
Smp_022170.1 5374	0.885144	-0.289912	NA	NA	NA	NA	FALSE	FALSE
Smp_022320.1 5469	-0.604894	0.492165	NA	NA	NA	NA	FALSE	FALSE
Smp_022430.1 1667	0.755116	0.289178	pos	NA	NA	NA	FALSE	FALSE
Smp_022430.2 443	-0.889475	0.116834	NA	NA	NA	NA	FALSE	FALSE
Smp_022470.2 510	0.476514	-0.382977	NA	NA	NA	NA	FALSE	FALSE
Smp_022470.3 1840	-0.611935	0.768783	NA	NA	NA	NA	FALSE	FALSE
Smp_022540.1 1927	-0.0459438	0.728649	NA	NA	NA	NA	FALSE	FALSE
Smp_022640.1 2432	-1.50226	-0.157512	neg	NA	neg	NA	TRUE	FALSE
Smp_022870.1 2519	-0.0127188	1.00312	NA	pos	NA	NA	FALSE	FALSE
Smp_022960.1 5116	0.513738	-0.0607867	NA	NA	NA	NA	FALSE	FALSE
Smp_022990.1 1539	0.25186	-0.381008	NA	NA	NA	NA	FALSE	FALSE
Smp_023150.1 1553	0.795157	-0.282212	pos	NA	NA	NA	FALSE	FALSE
Smp_023230.1 356	0.430936	-0.0677508	NA	NA	NA	NA	FALSE	FALSE
Smp_023250.1 2055	0.449272	-0.0511345	NA	NA	NA	NA	FALSE	FALSE
Smp_023250.2 2142	0.928827	-0.311102	pos	NA	NA	NA	FALSE	FALSE
Smp_023250.3 3537	-1.16948	-0.188448	NA	NA	neg	NA	FALSE	FALSE
Smp_023360.1 3624	0.26482	0.00600978	NA	NA	NA	NA	FALSE	FALSE
Smp_023470.1 3875	0.510877	-0.184548	NA	NA	NA	NA	FALSE	FALSE
Smp_023550.1 3961	0.964377	-0.10953	NA	NA	NA	NA	FALSE	FALSE
Smp_023620.1 3470	-0.818381	0.199965	NA	NA	NA	NA	FALSE	FALSE
Smp_023620.2 3556	0.569519	0.0681026	NA	NA	NA	NA	FALSE	FALSE
Smp_023700.1 1160	-0.307347	0.965184	NA	pos	NA	NA	FALSE	FALSE
Smp_023940.1 1247	0.299099	-0.0697992	NA	NA	NA	NA	FALSE	FALSE
Smp_023940.2 2243	-0.864823	0.354183	NA	NA	NA	NA	FALSE	FALSE
Smp_024000.1 2339	1.13557	-0.035902	pos	NA	NA	NA	FALSE	FALSE
Smp_024110.1 2364	1.80634	-0.380477	pos	NA	NA	NA	FALSE	FALSE
Smp_024110.2 2471	0.205717	-0.118578	NA	NA	NA	NA	FALSE	FALSE
Smp_024140.1 456	-0.000816718	0.210261	NA	NA	NA	NA	FALSE	FALSE
Smp_024150.1 529	-0.301139	0.543792	NA	NA	NA	NA	FALSE	FALSE
Smp_024360.1 35	-0.00575941	0.588011	NA	NA	NA	NA	FALSE	FALSE
Smp_024360.2 1550	0.870154	-0.124108	NA	NA	NA	NA	FALSE	FALSE
Smp_024370.1 1537	-0.404855	0.525811	NA	NA	NA	NA	FALSE	FALSE
Smp_024580.1 3264	1.1912	-0.128921	pos	NA	NA	NA	FALSE	FALSE
Smp_024660.1 3351	0.626299	0.177237	NA	NA	NA	NA	FALSE	FALSE
Smp_024850.1 3279	0.153569	-0.217978	NA	NA	NA	NA	FALSE	FALSE
Smp_024850.2 3366	0.532124	-0.109118	NA	NA	NA	NA	FALSE	FALSE
Smp_024870.1 3288	0.424043	-0.0527313	NA	NA	NA	NA	FALSE	FALSE
Smp_024900.1 3375	1.10597	-0.0960661	pos	NA	pos	NA	FALSE	FALSE
Smp_025260.1 255	1.26269	0.00196028	pos	NA	pos	NA	FALSE	FALSE
Smp_025550.1 404	-1.23635	-0.059696	neg	NA	neg	NA	TRUE	FALSE
Smp_025550.2 620	0.889857	-0.0403411	NA	NA	NA	NA	FALSE	FALSE
Smp_025550.3 870	0.473938	-0.140953	NA	NA	NA	NA	FALSE	FALSE
Smp_025560.1 944	-0.37364	0.531192	NA	NA	NA	NA	FALSE	FALSE
Smp_025560.2 1087	-1.26125	0.052241	neg	NA	neg	NA	TRUE	FALSE
Smp_025570.1 1258	0.461032	0.274846	NA	NA	NA	NA	FALSE	FALSE
Smp_025670.1 1259	-1.19853	-0.0367307	neg	NA	neg	NA	TRUE	FALSE
Smp_025670.2 1760	0.491622	0.144489	NA	NA	NA	NA	FALSE	FALSE
Smp_025700.1 1761	-0.116752	0.948113	NA	NA	NA	NA	FALSE	FALSE
Smp_025860.1 1762	-0.535361	0.574148	NA	NA	NA	NA	FALSE	FALSE
Smp_025860.2 2263	-0.540939	0.172542	NA	NA	NA	NA	FALSE	FALSE
Smp_025890.1 2280	1.2696	-0.257289	pos	NA	NA	NA	FALSE	FALSE
Smp_026030.1 2367	-0.854614	-0.273102	neg	NA	NA	NA	FALSE	FALSE
Smp_026160.1 895	-0.867205	0.24038	NA	NA	NA	NA	FALSE	FALSE
Smp_026190.1 1001	0.181602	-0.396667	NA	NA	NA	NA	FALSE	FALSE
Smp_026190.2 1505	-0.226193	-0.0562837	NA	NA	NA	NA	FALSE	FALSE
Smp_026200.1 1650	0.110222	-0.324478	NA	NA	NA	NA	FALSE	FALSE
Smp_026270.1 1707	-0.269468	0.580563	NA	NA	NA	NA	FALSE	FALSE
Smp_026300.1 2727	1.03545	0.127646	pos	NA	NA	NA	FALSE	FALSE
Smp_026300.2 2814	1.00211	-0.136746	pos	NA	NA	NA	FALSE	FALSE
Smp_026320.1 2923	-0.329759	1.04258	NA	pos	NA	NA	FALSE	FALSE
Smp_026400.1 3040	0.780864	0.119715	pos	NA	NA	NA	FALSE	FALSE
Smp_026510.1 2929	-1.15053	0.0452542	neg	NA	neg	NA	TRUE	FALSE
Smp_026540.1 3046	0.138097	-0.0648119	NA	NA	NA	NA	FALSE	FALSE
Smp_026540.2 1996	1.76086	-0.566431	pos	NA	NA	NA	FALSE	FALSE
Smp_026770.1 3256	-1.2771	0.0222955	neg	NA	neg	NA	TRUE	FALSE
Smp_026770.2 3343	-1.35295	-0.121618	neg	NA	neg	NA	TRUE	FALSE
Smp_026830.1 2049	1.58616	-0.302677	pos	NA	NA	NA	FALSE	FALSE
Smp_026930.1 3309	1.23422	-0.300172	pos	NA	pos	NA	FALSE	FALSE
Smp_027040.1 4014	0.339897	-0.272958	NA	NA	NA	NA	FALSE	FALSE
Smp_027040.2 2007	0.409584	-0.127056	NA	NA	NA	NA	FALSE	FALSE
Smp_027040.3 3267	-1.57631	-0.562386	neg	NA	neg	NA	TRUE	FALSE
Smp_027040.4 3354	0.606015	-0.340854	NA	NA	NA	NA	FALSE	FALSE
Smp_027370.1 3972	-0.22779	-0.599928	NA	NA	NA	NA	FALSE	FALSE
Smp_027400.1 91	0.516564	-0.342019	NA	NA	NA	NA	FALSE	FALSE
Smp_027550.1 92	-0.045195	-0.208069	NA	NA	NA	NA	FALSE	FALSE
Smp_027550.2 99	-0.437192	0.263695	NA	NA	NA	NA	FALSE	FALSE
Smp_027610.1 102	-0.264612	0.794229	NA	NA	NA	NA	FALSE	FALSE
Smp_027870.1 107	-0.374658	-0.173797	NA	NA	NA	NA	FALSE	FALSE
Smp_027920.1 2124	0.854629	-0.158523	pos	NA	NA	NA	FALSE	FALSE
Smp_027940.1 2211	0.806838	-0.156241	NA	NA	NA	NA	FALSE	FALSE
Smp_027970.1 4447	-0.355799	-0.244312	NA	NA	NA	NA	FALSE	FALSE
Smp_027970.2 6115	0.303008	-0.152487	NA	NA	NA	NA	FALSE	FALSE
Smp_027990.1 7728	0.0912395	-0.405775	NA	NA	NA	NA	FALSE	FALSE
Smp_028030.1 6062	-0.947032	0.100941	NA	NA	neg	NA	FALSE	FALSE
Smp_028030.2 7675	0.280772	-0.0430801	NA	NA	NA	NA	FALSE	FALSE
Smp_028100.1 222	-1.0231	0.225727	neg	NA	neg	NA	TRUE	FALSE
Smp_028130.1 2230	0.50585	-0.796017	NA	NA	NA	NA	FALSE	FALSE
Smp_028140.1 2317	0.673137	-0.292485	NA	NA	NA	NA	FALSE	FALSE
Smp_028140.2 2335	-1.20421	-0.0441741	neg	NA	neg	NA	TRUE	FALSE
Smp_028190.1 3001	-0.4203	-0.412838	NA	NA	NA	NA	FALSE	FALSE
Smp_028200.1 3088	0.29417	-0.157746	NA	NA	NA	NA	FALSE	FALSE
Smp_028200.3 3020	1.23196	-0.343869	NA	NA	NA	NA	FALSE	FALSE
Smp_028200.4 1839	-0.25757	0.977876	NA	pos	NA	NA	FALSE	FALSE
Smp_028210.2 299	-1.02012	0.336269	neg	NA	neg	NA	TRUE	FALSE
Smp_028360.1 378	-0.902261	0.364284	neg	NA	NA	NA	FALSE	FALSE
Smp_028440.1 1	1.60297	-0.45721	pos	NA	NA	NA	FALSE	FALSE
Smp_028490.1 959	-0.318388	0.0912515	NA	NA	NA	NA	FALSE	FALSE
Smp_028500.1 1046	0.823176	-0.855163	NA	NA	NA	NA	FALSE	FALSE
Smp_028690.1 728	0.230142	0.317594	NA	NA	NA	NA	FALSE	FALSE
Smp_028690.2 3562	0.239815	-0.125567	NA	NA	NA	NA	FALSE	FALSE
Smp_028730.1 4969	-0.156219	1.11486	NA	pos	NA	NA	FALSE	FALSE
Smp_028800.1 1392	-0.231532	1.22759	NA	pos	NA	NA	FALSE	FALSE
Smp_028990.1 1479	0.421237	0.0992597	NA	NA	NA	NA	FALSE	FALSE
Smp_029040.1 132	0.416665	0.0400125	NA	NA	NA	NA	FALSE	FALSE
Smp_029040.2 1282	0.202672	0.419893	NA	NA	NA	NA	FALSE	FALSE
Smp_029060.1 1361	-0.961384	0.477834	neg	NA	neg	NA	TRUE	FALSE
Smp_029370.3 713	0.286695	-0.150844	NA	NA	NA	NA	FALSE	FALSE
Smp_029400.2 793	-0.69454	0.494912	neg	NA	NA	NA	FALSE	FALSE
Smp_029470.1 1474	-0.145438	1.15078	NA	pos	NA	NA	FALSE	FALSE
Smp_029470.2 1561	-0.303816	1.04714	neg	pos	NA	NA	FALSE	FALSE
Smp_029500.1 641	-0.185904	1.2128	NA	pos	NA	NA	FALSE	FALSE
Smp_029800.1 812	-0.0878769	1.1327	NA	pos	NA	NA	FALSE	FALSE
Smp_029800.3 899	-1.23323	0.080877	neg	NA	neg	NA	TRUE	FALSE
Smp_029850.1 1669	-0.31536	0.796372	NA	NA	NA	NA	FALSE	FALSE
Smp_029940.1 1677	-0.440288	0.952177	neg	pos	NA	NA	FALSE	FALSE
Smp_029940.2 742	-0.41498	0.9994	neg	pos	NA	NA	FALSE	FALSE
Smp_029990.1 1090	-0.184634	1.12771	NA	pos	NA	NA	FALSE	FALSE
Smp_030000.1 1122	-0.320847	1.12798	NA	pos	NA	NA	FALSE	FALSE
Smp_030220.1 501	-0.1693	1.13272	NA	pos	NA	NA	FALSE	FALSE
Smp_030500.1 995	-0.286268	1.15553	NA	pos	NA	NA	FALSE	FALSE
Smp_030690.1 497	-0.845788	0.208382	NA	NA	NA	NA	FALSE	FALSE
Smp_030780.1 746	-0.0704444	1.27201	NA	pos	NA	NA	FALSE	FALSE
Smp_030780.2 1018	0.662102	0.304135	pos	NA	NA	NA	FALSE	FALSE
Smp_030860.1 1103	1.35635	-0.00511412	pos	NA	NA	NA	FALSE	FALSE
Smp_030860.2 1266	-1.15352	0.139105	neg	NA	neg	NA	TRUE	FALSE
Smp_030920.1 1334	-0.0910149	1.0199	NA	pos	NA	NA	FALSE	FALSE
Smp_030920.2 1097	-0.819874	0.221018	NA	NA	NA	NA	FALSE	FALSE
Smp_030930.1 2011	-0.401679	0.657685	NA	NA	NA	NA	FALSE	FALSE
Smp_030930.2 2098	2.0624	-0.47066	pos	NA	pos	NA	TRUE	FALSE
Smp_030930.3 602	0.841321	0.00326878	pos	NA	NA	NA	FALSE	FALSE
Smp_031000.1 780	-0.101135	0.918073	NA	pos	NA	NA	FALSE	FALSE
Smp_031040.1 782	0.396219	0.125209	NA	NA	NA	NA	FALSE	FALSE
Smp_031100.1 802	0.210282	-0.182642	NA	NA	NA	NA	FALSE	FALSE
Smp_031270.1 803	-0.314721	0.895787	NA	pos	NA	NA	FALSE	FALSE
Smp_031300.1 811	-1.07059	0.0993472	neg	NA	neg	NA	TRUE	FALSE
Smp_031300.2 1364	-0.865469	0.14662	NA	NA	NA	NA	FALSE	FALSE
Smp_031560.1 2750	0.466113	-0.316448	NA	NA	NA	NA	FALSE	FALSE
Smp_031680.1 2266	-1.1335	-0.043471	NA	NA	neg	NA	FALSE	FALSE
Smp_031770.1 2336	1.28032	-0.380501	pos	NA	NA	NA	FALSE	FALSE
Smp_031770.2 3582	0.83751	-0.45827	NA	NA	NA	NA	FALSE	FALSE
Smp_031770.3 3583	0.937353	-0.056366	pos	NA	NA	NA	FALSE	FALSE
Smp_031950.1 1210	0.535284	0.0680391	NA	NA	NA	NA	FALSE	FALSE
Smp_031990.1 5561	1.33962	-0.257025	pos	NA	NA	NA	FALSE	FALSE
Smp_032240.1 5791	0.186323	-0.106906	NA	NA	NA	NA	FALSE	FALSE
Smp_032280.1 5797	1.4864	-0.562969	pos	NA	NA	NA	FALSE	FALSE
Smp_032420.1 5812	-1.19094	0.0332724	neg	NA	neg	NA	TRUE	FALSE
Smp_032480.1 1758	-1.30351	-0.0738017	neg	NA	neg	NA	TRUE	FALSE
Smp_032500.1 1845	0.71255	-0.0317712	NA	NA	NA	NA	FALSE	FALSE
Smp_032500.2 2232	0.940275	-0.148339	NA	NA	NA	NA	FALSE	FALSE
Smp_032510.1 2319	0.317761	-0.179946	NA	NA	NA	NA	FALSE	FALSE
Smp_032780.1 276	0.454607	-0.153231	NA	NA	NA	NA	FALSE	FALSE
Smp_032800.1 2268	-1.4858	-0.240393	neg	NA	neg	NA	TRUE	FALSE
Smp_032810.1 2355	-0.571239	-0.722312	NA	NA	NA	NA	FALSE	FALSE
Smp_032930.1 272	0.0199411	0.491602	NA	NA	NA	NA	FALSE	FALSE
Smp_032950.1 327	-0.994634	0.054392	neg	NA	neg	NA	TRUE	FALSE
Smp_033040.1 2844	0.569772	0.0467155	pos	NA	NA	NA	FALSE	FALSE
Smp_033110.1 2846	-0.759827	0.338141	NA	NA	NA	NA	FALSE	FALSE
Smp_033350.1 2849	-0.655223	-0.514308	NA	NA	NA	NA	FALSE	FALSE
Smp_033660.1 2952	0.639179	-0.213798	NA	NA	NA	NA	FALSE	FALSE
Smp_033670.1 3080	1.11487	-0.614158	pos	NA	NA	NA	FALSE	FALSE
Smp_033760.1 1540	-0.224489	-0.0243411	NA	NA	NA	NA	FALSE	FALSE
Smp_033770.1 1627	0.245246	-0.494455	NA	NA	NA	NA	FALSE	FALSE
Smp_033870.1 9	-1.12163	0.0173574	neg	NA	neg	NA	TRUE	FALSE
Smp_033950.1 10	1.12215	-0.368637	NA	NA	NA	NA	FALSE	FALSE
Smp_034000.1 11	0.183278	0.0940618	NA	NA	NA	NA	FALSE	FALSE
Smp_034080.1 12	0.0519767	0.744112	NA	NA	NA	NA	FALSE	FALSE
Smp_034270.1 13	0.0122519	-0.0664241	NA	NA	NA	NA	FALSE	FALSE
Smp_034300.1 14	0.186664	0.54995	NA	NA	NA	NA	FALSE	FALSE
Smp_034300.2 15	0.638852	-0.06198	NA	NA	NA	NA	FALSE	FALSE
Smp_034500.1 16	1.08963	-0.141294	pos	NA	pos	NA	FALSE	FALSE
Smp_034610.1 17	0.641758	0.0299309	NA	NA	NA	NA	FALSE	FALSE
Smp_034660.1 2255	-0.302874	-0.837039	NA	NA	NA	NA	FALSE	FALSE
Smp_034660.2 2342	0.521506	-0.280864	NA	NA	NA	NA	FALSE	FALSE
Smp_034660.3 930	0.935984	0.0739022	pos	NA	pos	NA	FALSE	FALSE
Smp_034660.4 2115	-0.108312	-0.139209	NA	NA	NA	NA	FALSE	FALSE
Smp_034840.1 2202	-1.07318	-0.107739	NA	NA	neg	NA	FALSE	FALSE
Smp_034850.1 429	0.123321	0.477902	NA	NA	NA	NA	FALSE	FALSE
Smp_034850.2 447	0.498141	0.0450215	NA	NA	NA	NA	FALSE	FALSE
Smp_034940.1 2332	0.16884	-0.187249	NA	NA	NA	NA	FALSE	FALSE
Smp_034940.2 244	0.145972	0.28426	NA	NA	NA	NA	FALSE	FALSE
Smp_035080.1 1699	0.115281	0.105898	NA	NA	NA	NA	FALSE	FALSE
Smp_035090.1 1754	-0.0478914	-0.252599	NA	NA	NA	NA	FALSE	FALSE
Smp_035090.2 2094	0.495936	-0.00937827	NA	NA	NA	NA	FALSE	FALSE
Smp_035090.3 1058	0.0755296	-0.048086	NA	NA	NA	NA	FALSE	FALSE
Smp_035090.4 1073	0.361054	0.273524	NA	NA	NA	NA	FALSE	FALSE
Smp_035180.1 1076	1.16933	-0.244295	pos	NA	NA	NA	FALSE	FALSE
Smp_035190.1 2586	-0.569535	0.00505273	NA	NA	NA	NA	FALSE	FALSE
Smp_035190.2 2591	0.114047	-0.309463	NA	NA	NA	NA	FALSE	FALSE
Smp_035190.3 2592	-1.0182	-0.0726533	NA	NA	neg	NA	FALSE	FALSE
Smp_035200.1 2593	0.546701	0.0803329	NA	NA	NA	NA	FALSE	FALSE
Smp_035270.1 2594	0.634286	-0.0931107	NA	NA	NA	NA	FALSE	FALSE
Smp_035280.1 2595	0.562364	-0.0799157	NA	NA	NA	NA	FALSE	FALSE
Smp_035290.1 3224	0.254888	-0.197467	NA	NA	NA	NA	FALSE	FALSE
Smp_035390.1 3237	0.660508	-0.316456	NA	NA	NA	NA	FALSE	FALSE
Smp_035410.1 1112	0.746285	-0.054155	NA	NA	NA	NA	FALSE	FALSE
Smp_035470.1 1115	-0.388033	0.0315856	NA	NA	NA	NA	FALSE	FALSE
Smp_035500.1 2630	0.431883	-0.176731	NA	NA	NA	NA	FALSE	FALSE
Smp_035580.1 2631	0.762584	-0.311372	NA	NA	NA	NA	FALSE	FALSE
Smp_036020.2 2632	0.348463	-0.159122	NA	NA	NA	NA	FALSE	FALSE
Smp_036130.1 2633	1.18006	-0.0717003	pos	NA	pos	NA	FALSE	FALSE
Smp_036180.1 2634	-0.245184	-0.484032	NA	NA	NA	NA	FALSE	FALSE
Smp_036180.2 3276	-1.42468	-0.666266	neg	NA	neg	NA	TRUE	FALSE
Smp_036180.3 1084	0.827893	-0.313204	NA	NA	NA	NA	FALSE	FALSE
Smp_036390.1 1171	0.162175	-0.157697	NA	NA	NA	NA	FALSE	FALSE
Smp_036390.2 3175	0.406137	-0.0199389	NA	NA	NA	NA	FALSE	FALSE
Smp_036390.3 373	0.430004	-0.21614	NA	NA	NA	NA	FALSE	FALSE
Smp_036590.1 1308	0.3227	-0.13351	NA	NA	NA	NA	FALSE	FALSE
Smp_036590.2 2877	0.814153	0.0379229	NA	NA	NA	NA	FALSE	FALSE
Smp_036630.1 2883	-1.1284	-0.120737	NA	NA	neg	NA	FALSE	FALSE
Smp_036950.1 2885	0.227446	-0.138082	NA	NA	NA	NA	FALSE	FALSE
Smp_036980.1 3026	-0.87562	-0.460746	NA	NA	NA	NA	FALSE	FALSE
Smp_036990.1 1230	-0.804188	-0.144616	NA	NA	NA	NA	FALSE	FALSE
Smp_036990.2 1268	0.25314	-0.150468	NA	NA	NA	NA	FALSE	FALSE
Smp_037190.1 2426	0.0797913	-0.165478	NA	NA	NA	NA	FALSE	FALSE
Smp_037590.1 1295	-0.361791	-0.953218	NA	NA	NA	neg	FALSE	FALSE
Smp_037590.2 1333	-0.296202	-0.051247	NA	NA	NA	NA	FALSE	FALSE
Smp_037690.1 2404	-0.0588351	-0.461905	NA	NA	NA	NA	FALSE	FALSE
Smp_038030.1 2491	-1.4002	-0.172459	neg	NA	neg	NA	TRUE	FALSE
Smp_038080.1 4449	0.4642	-0.158285	NA	NA	NA	NA	FALSE	FALSE
Smp_038100.1 779	-0.781278	-0.366757	NA	NA	NA	NA	FALSE	FALSE
Smp_038140.1 852	0.261678	-0.129507	NA	NA	NA	NA	FALSE	FALSE
Smp_038140.2 342	-1.10193	-0.042419	neg	NA	neg	NA	TRUE	FALSE
Smp_038240.1 1851	0.42583	-0.155164	NA	NA	NA	NA	FALSE	FALSE
Smp_038410.1 712	0.127779	-0.258202	NA	NA	NA	NA	FALSE	FALSE
Smp_038420.1 1108	0.829738	-0.649273	NA	NA	NA	NA	FALSE	FALSE
Smp_038420.2 1195	-1.43573	-0.643032	neg	NA	neg	NA	TRUE	FALSE
Smp_038430.1 1449	0.603673	-0.105337	NA	NA	NA	NA	FALSE	FALSE
Smp_038540.1 1451	-1.23026	-0.170264	neg	NA	neg	NA	TRUE	FALSE
Smp_038710.1 1475	1.50475	-0.228051	pos	NA	pos	NA	FALSE	FALSE
Smp_038830.1 1506	-0.415433	0.500028	NA	NA	NA	NA	FALSE	FALSE
Smp_038840.1 313	0.208098	-0.058975	NA	NA	NA	NA	FALSE	FALSE
Smp_038870.1 376	0.226717	0.626714	NA	NA	NA	NA	FALSE	FALSE
Smp_038940.1 246	0.436306	-0.226921	NA	NA	NA	NA	FALSE	FALSE
Smp_038940.2 2026	1.08752	-0.126862	pos	NA	pos	NA	FALSE	FALSE
Smp_038950.1 1453	0.764452	0.110148	NA	NA	NA	NA	FALSE	FALSE
Smp_038960.2 1454	0.704569	-0.198775	NA	NA	NA	NA	FALSE	FALSE
Smp_039010.1 1547	0.136118	0.226549	NA	NA	NA	NA	FALSE	FALSE
Smp_039130.1 1608	-0.397766	-0.0915031	NA	NA	NA	NA	FALSE	FALSE
Smp_039300.1 1747	0.457296	0.05221	NA	NA	NA	NA	FALSE	FALSE
Smp_039590.1 283	-0.958251	0.0516539	NA	NA	neg	NA	FALSE	FALSE
Smp_039600.1 1574	0.773319	0.0763944	NA	NA	NA	NA	FALSE	FALSE
Smp_039640.1 1661	-0.0889325	0.178075	NA	NA	NA	NA	FALSE	FALSE
Smp_039640.2 2690	1.38466	-0.537845	pos	NA	NA	NA	FALSE	FALSE
Smp_039670.1 2692	0.710328	-0.318979	NA	NA	NA	NA	FALSE	FALSE
Smp_039670.2 1559	-0.258326	0.0647335	NA	NA	NA	NA	FALSE	FALSE
Smp_039750.1 1646	-0.604649	0.182028	NA	NA	NA	NA	FALSE	FALSE
Smp_039750.2 2675	-0.725224	0.370542	NA	NA	NA	NA	FALSE	FALSE
Smp_039750.3 989	0.836198	-0.265311	NA	NA	NA	NA	FALSE	FALSE
Smp_039810.1 2105	-0.318578	0.114052	NA	NA	NA	NA	FALSE	FALSE
Smp_039870.1 3605	-1.23055	0.0339951	neg	NA	neg	NA	TRUE	FALSE
Smp_040020.1 3698	1.2001	-0.057349	pos	NA	NA	NA	FALSE	FALSE
Smp_040100.1 3	-1.13397	-0.148875	neg	NA	neg	NA	TRUE	FALSE
Smp_040190.1 694	-0.517532	0.221301	NA	NA	NA	NA	FALSE	FALSE
Smp_040280.1 781	0.741352	-0.28258	NA	NA	NA	NA	FALSE	FALSE
Smp_040350.1 1394	-0.332421	-0.282612	NA	NA	NA	NA	FALSE	FALSE
Smp_040460.1 1481	1.10582	-0.204024	pos	NA	pos	NA	FALSE	FALSE
Smp_040500.1 2954	0.493803	-0.0766639	NA	NA	NA	NA	FALSE	FALSE
Smp_040500.3 669	0.655487	0.222554	NA	NA	NA	NA	FALSE	FALSE
Smp_040510.1 716	-0.0255135	0.0469925	NA	NA	NA	NA	FALSE	FALSE
Smp_040510.2 1738	-0.746425	0.212115	NA	NA	NA	NA	FALSE	FALSE
Smp_040610.1 1829	0.61042	-0.325478	NA	NA	NA	NA	FALSE	FALSE
Smp_040610.2 3183	-1.07222	0.1484	neg	NA	neg	NA	TRUE	FALSE
Smp_040610.3 3270	-1.09769	0.0818268	neg	NA	neg	NA	TRUE	FALSE
Smp_040720.2 4146	0.103257	-0.303683	NA	NA	NA	NA	FALSE	FALSE
Smp_041100.1 4668	0.285812	0.104258	NA	NA	NA	NA	FALSE	FALSE
Smp_041370.2 4674	0.235638	-0.141482	NA	NA	NA	NA	FALSE	FALSE
Smp_041370.3 4759	-0.116308	-0.495256	NA	NA	NA	NA	FALSE	FALSE
Smp_041430.1 4761	0.941666	-0.178562	NA	NA	NA	NA	FALSE	FALSE
Smp_041490.1 1188	-0.218168	0.437136	NA	NA	NA	NA	FALSE	FALSE
Smp_041600.1 1275	0.287807	-0.202539	NA	NA	NA	NA	FALSE	FALSE
Smp_041700.1 917	0.230221	0.382413	NA	NA	NA	NA	FALSE	FALSE
Smp_041750.1 975	-0.0415981	-0.15405	NA	NA	NA	NA	FALSE	FALSE
Smp_041750.2 6853	1.09702	-0.0589208	pos	NA	NA	NA	FALSE	FALSE
Smp_041770.1 6661	0.247573	-0.411982	NA	NA	NA	NA	FALSE	FALSE
Smp_041770.2 1809	-0.134137	0.00522932	NA	NA	NA	NA	FALSE	FALSE
Smp_041770.3 2225	-0.171436	0.170364	NA	NA	NA	NA	FALSE	FALSE
Smp_042030.1 2323	-0.143113	0.0911357	NA	NA	NA	NA	FALSE	FALSE
Smp_042030.2 357	-1.34415	-0.359328	neg	NA	neg	NA	TRUE	FALSE
Smp_042030.3 440	-1.04132	-0.15383	NA	NA	neg	NA	FALSE	FALSE
Smp_042110.1 639	0.33601	0.228731	NA	NA	NA	NA	FALSE	FALSE
Smp_042160.1 722	0.989309	-0.0632102	NA	NA	NA	NA	FALSE	FALSE
Smp_042300.1 652	0.0706298	-0.326349	NA	NA	NA	NA	FALSE	FALSE
Smp_042340.1 287	-0.774328	0.118852	NA	NA	NA	NA	FALSE	FALSE
Smp_042390.1 4610	1.17731	-0.717819	NA	NA	NA	NA	FALSE	FALSE
Smp_042550.1 4697	0.420007	-0.127042	NA	NA	NA	NA	FALSE	FALSE
Smp_042550.2 2070	-0.377041	0.00840979	NA	NA	NA	NA	FALSE	FALSE
Smp_042560.1 2157	-0.467681	-0.0792783	NA	NA	NA	NA	FALSE	FALSE
Smp_042630.1 1541	-1.69905	-0.51736	neg	NA	neg	NA	TRUE	FALSE
Smp_042670.1 1628	-1.7928	-0.48127	neg	NA	neg	NA	TRUE	FALSE
Smp_042700.1 1720	0.658061	-0.0421373	NA	NA	NA	NA	FALSE	FALSE
Smp_042740.1 1807	0.36359	-0.0980518	NA	NA	NA	NA	FALSE	FALSE
Smp_042810.1 3004	1.16302	-0.312948	NA	NA	NA	NA	FALSE	FALSE
Smp_042980.1 3091	-1.7593	-0.436613	neg	NA	neg	NA	TRUE	FALSE
Smp_043030.1 428	0.338895	-0.231257	NA	NA	NA	NA	FALSE	FALSE
Smp_043100.1 446	0.0960486	0.0281516	NA	NA	NA	NA	FALSE	FALSE
Smp_043250.1 651	0.814151	-0.0488547	NA	NA	NA	NA	FALSE	FALSE
Smp_043350.1 655	1.41287	-0.260488	pos	NA	pos	NA	FALSE	FALSE
Smp_043390.1 659	-1.60995	-0.384103	neg	NA	neg	NA	TRUE	FALSE
Smp_043500.1 661	-1.51762	-0.362552	neg	NA	neg	NA	TRUE	FALSE
Smp_043610.2 663	-0.538409	-0.0809241	NA	NA	NA	NA	FALSE	FALSE
Smp_043670.1 667	0.265726	-0.171839	NA	NA	NA	NA	FALSE	FALSE
Smp_043670.2 668	0.999304	-0.3017	NA	NA	NA	NA	FALSE	FALSE
Smp_043910.1 675	-1.12724	-0.126418	neg	NA	neg	NA	TRUE	FALSE
Smp_043940.1 686	0.191968	-0.142144	NA	NA	NA	NA	FALSE	FALSE
Smp_043940.2 689	-0.460628	0.281636	NA	NA	NA	NA	FALSE	FALSE
Smp_044000.1 695	0.279541	0.0281991	NA	NA	NA	NA	FALSE	FALSE
Smp_044000.2 704	0.550931	0.415215	NA	NA	NA	NA	FALSE	FALSE
Smp_044060.1 711	-1.30267	-0.369702	neg	NA	neg	NA	TRUE	FALSE
Smp_044160.1 1956	-0.197315	-0.0379553	NA	NA	NA	NA	FALSE	FALSE
Smp_044160.2 3748	-0.0611097	1.24298	NA	pos	NA	NA	FALSE	FALSE
Smp_044250.1 3768	1.14199	0.0270219	pos	NA	pos	NA	FALSE	FALSE
Smp_044400.1 3774	-0.176092	0.182766	NA	NA	NA	NA	FALSE	FALSE
Smp_044550.1 3778	-0.371726	0.269896	NA	NA	NA	NA	FALSE	FALSE
Smp_044550.2 3788	0.231657	-0.135787	NA	NA	NA	NA	FALSE	FALSE
Smp_044550.3 3814	0.455651	-0.240421	NA	NA	NA	NA	FALSE	FALSE
Smp_044680.1 734	0.628181	-0.141694	NA	NA	NA	NA	FALSE	FALSE
Smp_044680.2 839	-0.238436	-0.00413563	NA	NA	NA	NA	FALSE	FALSE
Smp_044750.1 2171	-1.33476	-0.186257	neg	NA	neg	NA	TRUE	FALSE
Smp_044800.1 168	-1.49218	-0.217045	neg	NA	neg	NA	TRUE	FALSE
Smp_045040.1 224	0.313656	-0.147011	NA	NA	NA	NA	FALSE	FALSE
Smp_045040.2 482	-1.42842	-0.225663	neg	NA	neg	NA	TRUE	FALSE
Smp_045060.1 362	-0.769536	-0.136936	NA	NA	NA	NA	FALSE	FALSE
Smp_045070.1 449	0.935732	0.175498	pos	NA	NA	NA	FALSE	FALSE
Smp_045230.1 343	-1.19412	-0.0913026	neg	NA	neg	NA	TRUE	FALSE
Smp_045250.1 430	1.33365	-0.183042	pos	NA	NA	NA	FALSE	FALSE
Smp_045260.1 122	0.0401201	0.611556	NA	NA	NA	NA	FALSE	FALSE
Smp_045360.1 2387	0.411776	-0.0512612	NA	NA	NA	NA	FALSE	FALSE
Smp_045400.2 537	0.177963	0.467173	NA	NA	NA	NA	FALSE	FALSE
Smp_045420.1 624	-0.416464	0.973378	neg	pos	NA	NA	FALSE	FALSE
Smp_045420.2 799	-0.0731703	0.971414	NA	pos	NA	NA	FALSE	FALSE
Smp_045490.1 886	0.431829	-0.00256416	NA	NA	NA	NA	FALSE	FALSE
Smp_045560.1 1222	0.479606	-0.174368	NA	NA	NA	NA	FALSE	FALSE
Smp_045610.1 1535	1.43476	-0.180691	pos	NA	NA	NA	FALSE	FALSE
Smp_045620.1 1610	1.17038	-0.0391995	pos	NA	NA	NA	FALSE	FALSE
Smp_045750.1 7	0.428281	-0.196948	NA	NA	NA	NA	FALSE	FALSE
Smp_045750.2 22	-0.643223	0.334171	NA	NA	NA	NA	FALSE	FALSE
Smp_045780.1 23	-0.674338	0.169097	NA	NA	NA	NA	FALSE	FALSE
Smp_045860.1 39	0.354427	0.12532	NA	NA	NA	NA	FALSE	FALSE
Smp_045860.2 360	0.389551	-0.0939539	NA	NA	NA	NA	FALSE	FALSE
Smp_045860.3 2333	0.85998	-0.178261	NA	NA	NA	NA	FALSE	FALSE
Smp_045860.4 1764	0.63308	-0.0829521	NA	NA	NA	NA	FALSE	FALSE
Smp_045920.1 1571	-0.91365	0.214291	neg	NA	NA	NA	FALSE	FALSE
Smp_045920.2 1802	-0.0222363	1.28475	NA	pos	NA	NA	FALSE	FALSE
Smp_045930.1 157	0.695894	-0.176251	pos	NA	pos	NA	FALSE	FALSE
Smp_045930.2 840	-0.406559	0.94437	NA	pos	NA	NA	FALSE	FALSE
Smp_045980.1 702	0.416541	-0.09122	NA	NA	NA	NA	FALSE	FALSE
Smp_045980.2 1995	-0.329557	0.948241	NA	pos	NA	NA	FALSE	FALSE
Smp_046090.1 2082	0.321574	0.26827	NA	NA	NA	NA	FALSE	FALSE
Smp_046120.1 147	0.658995	-0.131936	NA	NA	NA	NA	FALSE	FALSE
Smp_046160.1 1299	-0.716303	0.391365	NA	NA	NA	NA	FALSE	FALSE
Smp_046190.2 1414	-0.10374	1.02195	NA	pos	NA	NA	FALSE	FALSE
Smp_046250.1 1095	-1.35829	-0.16685	neg	NA	neg	NA	TRUE	FALSE
Smp_046360.1 2368	-0.10645	1.07883	NA	pos	NA	NA	FALSE	FALSE
Smp_046430.1 2584	-1.60989	-0.398168	neg	NA	neg	NA	TRUE	FALSE
Smp_046500.1 2642	-0.465452	0.978236	NA	NA	NA	NA	FALSE	FALSE
Smp_046500.2 2646	0.717785	-0.0251819	NA	NA	NA	NA	FALSE	FALSE
Smp_046550.1 2855	0.759999	-0.286983	NA	NA	NA	NA	FALSE	FALSE
Smp_046740.1 2839	0.0778318	-0.275221	NA	NA	NA	NA	FALSE	FALSE
Smp_046750.1 3055	-0.465911	-0.303753	NA	NA	NA	NA	FALSE	FALSE
Smp_046780.1 3113	0.752444	-0.363311	pos	NA	NA	NA	FALSE	FALSE
Smp_046790.2 3117	0.30313	-0.1999	NA	NA	NA	NA	FALSE	FALSE
Smp_046790.3 3320	0.406703	-0.0443168	NA	NA	NA	NA	FALSE	FALSE
Smp_046810.1 3326	-1.76461	-0.514149	neg	NA	neg	NA	TRUE	FALSE
Smp_046890.1 490	1.13387	-0.28361	NA	NA	NA	NA	FALSE	FALSE
Smp_046910.1 574	-0.872369	-0.334751	NA	NA	NA	NA	FALSE	FALSE
Smp_046930.1 195	-0.694427	0.142954	NA	NA	NA	NA	FALSE	FALSE
Smp_047330.3 2460	-0.00652364	0.308909	NA	NA	NA	NA	FALSE	FALSE
Smp_047360.1 2547	0.8976	-0.179624	NA	NA	NA	NA	FALSE	FALSE
Smp_047360.2 5016	0.445984	-0.116741	NA	NA	NA	NA	FALSE	FALSE
Smp_047360.3 1260	-1.2257	0.0562382	neg	NA	neg	NA	TRUE	FALSE
Smp_047620.1 1138	-1.64418	-0.325862	neg	NA	neg	NA	TRUE	FALSE
Smp_047860.1 1419	-0.983667	0.0234298	NA	NA	neg	NA	FALSE	FALSE
Smp_048160.1 2729	0.0645282	0.612388	NA	NA	NA	NA	FALSE	FALSE
Smp_048230.1 2735	1.13351	-0.359697	NA	NA	NA	NA	FALSE	FALSE
Smp_048420.1 2737	-0.799567	0.10456	NA	NA	NA	NA	FALSE	FALSE
Smp_048520.1 1889	-1.07934	-0.0672602	neg	NA	neg	NA	TRUE	FALSE
Smp_048520.2 3203	-1.44472	-0.217098	neg	NA	neg	NA	TRUE	FALSE
Smp_048540.1 3205	-1.2713	0.0439256	neg	NA	neg	NA	TRUE	FALSE
Smp_048620.1 3207	0.564286	-0.0128549	NA	NA	NA	NA	FALSE	FALSE
Smp_048660.1 361	0.919414	-0.175804	NA	NA	NA	NA	FALSE	FALSE
Smp_048760.1 425	0.643419	-0.273725	NA	NA	NA	NA	FALSE	FALSE
Smp_048880.1 650	0.368517	-0.481973	NA	NA	NA	NA	FALSE	FALSE
Smp_048880.2 212	0.283958	-0.213232	NA	NA	NA	NA	FALSE	FALSE
Smp_048970.1 1686	0.208476	-0.449806	NA	NA	NA	NA	FALSE	FALSE
Smp_048980.1 2248	0.284593	0.300149	NA	NA	NA	NA	FALSE	FALSE
Smp_049000.1 2928	0.455346	-0.0963966	NA	NA	NA	NA	FALSE	FALSE
Smp_049000.2 4215	0.59408	-0.93796	NA	NA	NA	neg	FALSE	FALSE
Smp_049000.3 4224	-1.04668	0.0371068	neg	NA	neg	NA	TRUE	FALSE
Smp_049140.1 2580	-0.566174	0.266791	NA	NA	NA	NA	FALSE	FALSE
Smp_049140.2 2667	0.378634	0.0803008	NA	NA	NA	NA	FALSE	FALSE
Smp_049140.3 4112	0.317245	-0.227881	NA	NA	NA	NA	FALSE	FALSE
Smp_049160.1 4134	0.331819	-0.221904	NA	NA	NA	NA	FALSE	FALSE
Smp_049380.1 4139	-0.106166	-0.144425	NA	NA	NA	NA	FALSE	FALSE
Smp_049390.1 4192	-1.29606	-0.0566743	neg	NA	neg	NA	TRUE	FALSE
Smp_049390.2 4202	0.56829	0.124305	NA	NA	NA	NA	FALSE	FALSE
Smp_049390.3 4245	-1.09106	0.00222096	neg	NA	neg	NA	TRUE	FALSE
Smp_049500.1 4254	0.50329	-0.257015	NA	NA	NA	NA	FALSE	FALSE
Smp_049510.1 7025	-0.573223	0.153334	NA	NA	NA	NA	FALSE	FALSE
Smp_049510.2 451	-1.18073	-0.0159749	neg	NA	neg	NA	TRUE	FALSE
Smp_049520.3 613	-0.466895	0.396204	NA	NA	NA	NA	FALSE	FALSE
Smp_049600.1 550	-0.953581	0.232833	neg	NA	neg	NA	TRUE	FALSE
Smp_049610.1 958	0.539561	0.254758	NA	NA	NA	NA	FALSE	FALSE
Smp_049610.2 1120	0.957271	-0.101977	NA	NA	NA	NA	FALSE	FALSE
Smp_049730.1 1717	0.310687	-0.151783	NA	NA	NA	NA	FALSE	FALSE
Smp_049730.2 1714	0.398413	-0.221069	NA	NA	NA	NA	FALSE	FALSE
Smp_049730.3 97	-1.69682	-0.355167	neg	NA	neg	NA	TRUE	FALSE
Smp_049730.4 108	0.443555	-0.209903	NA	NA	NA	NA	FALSE	FALSE
Smp_049740.1 109	0.248096	-0.0130453	NA	NA	NA	NA	FALSE	FALSE
Smp_049760.1 110	-0.288827	-0.381576	NA	NA	NA	NA	FALSE	FALSE
Smp_049760.2 33	1.23319	-0.0515965	pos	NA	NA	NA	FALSE	FALSE
Smp_049880.1 36	-0.616737	-0.0497436	NA	NA	NA	NA	FALSE	FALSE
Smp_050080.1 129	0.468355	0.0877958	NA	NA	NA	NA	FALSE	FALSE
Smp_050220.1 149	0.734387	-0.0402016	NA	NA	NA	NA	FALSE	FALSE
Smp_050470.2 178	-0.0398986	-0.518504	NA	NA	NA	NA	FALSE	FALSE
Smp_050730.1 338	0.263053	-0.00502024	NA	NA	NA	NA	FALSE	FALSE
Smp_050830.1 464	0.402055	-0.223906	NA	NA	NA	NA	FALSE	FALSE
Smp_050830.2 527	-0.297738	0.321908	NA	NA	NA	NA	FALSE	FALSE
Smp_050880.1 601	-1.82081	-0.457036	neg	NA	neg	NA	TRUE	FALSE
Smp_050880.2 614	-0.109643	-0.021448	NA	NA	NA	NA	FALSE	FALSE
Smp_050890.1 2469	-0.320931	0.0994295	NA	NA	NA	NA	FALSE	FALSE
Smp_050890.2 2571	-0.95555	0.101273	NA	NA	neg	NA	FALSE	FALSE
Smp_050920.1 4442	-0.433344	0.0355699	NA	NA	NA	NA	FALSE	FALSE
Smp_051010.1 4484	1.22623	-0.0690092	pos	NA	NA	NA	FALSE	FALSE
Smp_051130.1 1859	0.249517	-0.301438	NA	NA	NA	NA	FALSE	FALSE
Smp_051210.1 3516	1.09596	-0.279446	NA	NA	NA	NA	FALSE	FALSE
Smp_051230.1 3603	-0.7834	0.221476	NA	NA	NA	NA	FALSE	FALSE
Smp_051230.2 8697	0.643892	-0.000600655	NA	NA	NA	NA	FALSE	FALSE
Smp_051300.1 8784	0.153858	-0.25825	NA	NA	NA	NA	FALSE	FALSE
Smp_051400.1 8289	-0.82277	0.161309	NA	NA	NA	NA	FALSE	FALSE
Smp_051640.1 8376	0.902633	-0.229102	NA	NA	NA	NA	FALSE	FALSE
Smp_051670.1 256	-0.248514	-0.106829	NA	NA	NA	NA	FALSE	FALSE
Smp_051930.1 1860	0.903676	-0.337757	NA	NA	NA	NA	FALSE	FALSE
Smp_052140.1 1880	0.533744	-0.16641	NA	NA	NA	NA	FALSE	FALSE
Smp_052140.2 1960	-0.811146	0.292935	neg	NA	NA	NA	FALSE	FALSE
Smp_052230.1 1961	-1.00346	0.0687902	NA	NA	neg	NA	FALSE	FALSE
Smp_052330.1 100	0.591171	0.211784	NA	NA	NA	NA	FALSE	FALSE
Smp_052330.2 861	0.228887	-0.0838788	NA	NA	NA	NA	FALSE	FALSE
Smp_052350.1 948	-1.13733	0.0449733	neg	NA	neg	NA	TRUE	FALSE
Smp_052350.2 295	-0.298571	0.885141	NA	pos	NA	NA	FALSE	FALSE
Smp_052630.1 454	-1.30173	-0.097046	neg	NA	neg	NA	TRUE	FALSE
Smp_052640.1 541	0.666	0.00309842	NA	NA	NA	NA	FALSE	FALSE
Smp_052710.1 2548	-0.0367924	0.128008	NA	NA	NA	NA	FALSE	FALSE
Smp_052740.1 2328	0.603331	-0.208823	NA	NA	NA	NA	FALSE	FALSE
Smp_052780.2 434	-0.277178	-0.203744	NA	NA	NA	NA	FALSE	FALSE
Smp_053030.1 513	0.616105	0.593521	pos	NA	pos	NA	FALSE	FALSE
Smp_053120.1 860	-0.869126	0.305298	neg	NA	NA	NA	FALSE	FALSE
Smp_053230.1 947	-0.548524	0.609484	neg	NA	NA	NA	FALSE	FALSE
Smp_053610.1 136	0.543592	-0.0616389	NA	NA	NA	NA	FALSE	FALSE
Smp_053700.1 173	-0.510443	0.841837	NA	NA	NA	NA	FALSE	FALSE
Smp_053790.1 1277	-0.024564	0.452049	NA	NA	NA	NA	FALSE	FALSE
Smp_053800.1 1413	-0.497173	0.39812	NA	NA	NA	NA	FALSE	FALSE
Smp_054240.1 1500	0.606584	-0.101453	NA	NA	NA	NA	FALSE	FALSE
Smp_054240.2 1106	-0.85807	0.304765	neg	NA	NA	NA	FALSE	FALSE
Smp_054310.1 4115	0.173733	0.394764	NA	NA	NA	NA	FALSE	FALSE
Smp_054320.1 4121	-0.0942338	-0.227297	NA	NA	NA	NA	FALSE	FALSE
Smp_054340.1 865	0.16945	-0.103954	NA	NA	NA	NA	FALSE	FALSE
Smp_054470.1 764	-0.257521	-0.141057	NA	NA	NA	NA	FALSE	FALSE
Smp_054600.1 125	-0.018956	0.90754	NA	NA	NA	NA	FALSE	FALSE
Smp_054610.1 130	-0.451301	0.574208	NA	NA	NA	NA	FALSE	FALSE
Smp_054610.2 177	-0.466995	1.18528	NA	pos	NA	NA	FALSE	FALSE
Smp_054770.2 330	-0.41961	0.134192	NA	NA	NA	NA	FALSE	FALSE
Smp_054770.5 515	0.976771	-0.214571	pos	NA	NA	NA	FALSE	FALSE
Smp_054790.1 595	0.315543	0.0300981	NA	NA	NA	NA	FALSE	FALSE
Smp_054840.1 1041	-0.311185	1.01789	NA	pos	NA	NA	FALSE	FALSE
Smp_055190.1 1116	0.271061	0.0542277	NA	NA	NA	NA	FALSE	FALSE
Smp_055200.1 1144	-0.0514023	0.608074	NA	NA	NA	NA	FALSE	FALSE
Smp_055200.2 1166	-0.616665	0.718233	neg	NA	NA	NA	FALSE	FALSE
Smp_055260.1 874	-0.0925034	0.200635	NA	NA	NA	NA	FALSE	FALSE
Smp_055340.1 2575	-0.151275	0.767002	NA	NA	NA	NA	FALSE	FALSE
Smp_055450.1 4	1.80104	-0.389657	pos	NA	NA	NA	FALSE	FALSE
Smp_055600.1 74	0.44259	0.111338	NA	NA	NA	NA	FALSE	FALSE
Smp_055670.1 608	1.20296	-0.209532	pos	NA	NA	NA	FALSE	FALSE
Smp_055770.1 618	-1.13974	0.0504306	neg	NA	neg	NA	TRUE	FALSE
Smp_055770.3 752	0.538777	-0.0943932	NA	NA	NA	NA	FALSE	FALSE
Smp_055780.1 753	-1.54679	-0.361498	neg	NA	neg	NA	TRUE	FALSE
Smp_055800.1 759	-0.224522	0.449376	NA	NA	NA	NA	FALSE	FALSE
Smp_056200.1 854	0.616685	-0.0485046	NA	NA	NA	NA	FALSE	FALSE
Smp_056390.1 933	0.29946	-0.02808	NA	NA	NA	NA	FALSE	FALSE
Smp_056420.1 936	-0.385151	-0.0105179	NA	NA	NA	NA	FALSE	FALSE
Smp_056810.1 938	2.12388	-0.523686	pos	NA	pos	NA	TRUE	FALSE
Smp_056900.1 3145	-1.34541	-0.14305	neg	NA	neg	NA	TRUE	FALSE
Smp_056930.1 692	0.239506	-0.241146	NA	NA	NA	NA	FALSE	FALSE
Smp_056930.2 153	0.534954	-0.00485313	NA	NA	NA	NA	FALSE	FALSE
Smp_056970.1 226	0.517678	-0.207012	NA	NA	NA	NA	FALSE	FALSE
Smp_056970.2 221	-0.758596	0.212922	NA	NA	NA	NA	FALSE	FALSE
Smp_056970.3 1085	-1.38358	-0.133221	neg	NA	neg	NA	TRUE	FALSE
Smp_057020.1 1102	-0.458468	-0.519725	NA	NA	NA	NA	FALSE	FALSE
Smp_057120.1 981	0.0152412	-0.216761	NA	NA	NA	NA	FALSE	FALSE
Smp_057120.2 1231	0.866574	-0.323509	NA	NA	NA	NA	FALSE	FALSE
Smp_057120.3 754	0.852041	-0.197889	pos	NA	pos	NA	FALSE	FALSE
Smp_057230.1 842	0.581595	-0.29502	NA	NA	NA	NA	FALSE	FALSE
Smp_057320.1 1398	-1.48344	-0.157326	neg	NA	neg	NA	TRUE	FALSE
Smp_057360.1 1459	-0.0727585	0.207529	NA	NA	NA	NA	FALSE	FALSE
Smp_057430.1 1397	0.424198	-0.122031	NA	NA	NA	NA	FALSE	FALSE
Smp_057530.2 1429	0.231049	-0.145535	NA	NA	NA	NA	FALSE	FALSE
Smp_057620.2 466	-0.915895	-0.18811	NA	NA	NA	NA	FALSE	FALSE
Smp_057620.3 553	0.240931	0.145735	NA	NA	NA	NA	FALSE	FALSE
Smp_058050.1 2101	0.0325757	-0.0474678	NA	NA	NA	NA	FALSE	FALSE
Smp_058050.2 2188	-1.30239	-0.12041	neg	NA	neg	NA	TRUE	FALSE
Smp_058080.1 1798	-0.167397	-0.228703	NA	NA	NA	NA	FALSE	FALSE
Smp_058130.2 1885	0.00703438	-0.2846	NA	NA	NA	NA	FALSE	FALSE
Smp_058150.1 1775	-0.224577	-0.24365	NA	NA	NA	NA	FALSE	FALSE
Smp_058170.1 1862	-0.6031	-0.0670547	NA	NA	NA	NA	FALSE	FALSE
Smp_058190.1 830	-0.581132	0.502176	NA	NA	NA	NA	FALSE	FALSE
Smp_058190.2 4505	0.0299412	-0.288825	NA	NA	NA	NA	FALSE	FALSE
Smp_058320.1 4448	0.019458	0.0975969	NA	NA	NA	NA	FALSE	FALSE
Smp_058350.1 2405	0.286946	-0.216802	NA	NA	NA	NA	FALSE	FALSE
Smp_058360.1 2457	0.748171	-0.0591114	NA	NA	NA	NA	FALSE	FALSE
Smp_058410.1 809	-0.673523	0.207385	NA	NA	NA	NA	FALSE	FALSE
Smp_058460.1 911	-0.401547	0.369823	NA	NA	NA	NA	FALSE	FALSE
Smp_058620.1 998	-1.23178	-0.150433	neg	NA	neg	NA	TRUE	FALSE
Smp_058880.1 1530	1.0469	-0.276657	NA	NA	NA	NA	FALSE	FALSE
Smp_058980.1 1617	0.00828486	-0.291687	NA	NA	NA	NA	FALSE	FALSE
Smp_058980.2 1647	-0.298928	-0.231725	NA	NA	NA	NA	FALSE	FALSE
Smp_058990.1 2516	-1.31404	-0.220657	neg	NA	neg	NA	TRUE	FALSE
Smp_059150.1 715	1.07627	-0.0685065	pos	NA	pos	NA	FALSE	FALSE
Smp_059210.1 317	-0.812313	0.177376	NA	NA	NA	NA	FALSE	FALSE
Smp_059210.2 2597	0.563968	-0.317101	NA	NA	NA	NA	FALSE	FALSE
Smp_059210.3 2636	0.330697	-0.160774	NA	NA	NA	NA	FALSE	FALSE
Smp_059340.1 2931	-0.324169	0.0797776	NA	NA	NA	NA	FALSE	FALSE
Smp_059350.1 4476	-1.12649	-0.156502	neg	NA	neg	NA	TRUE	FALSE
Smp_059530.1 4530	0.0398747	-0.321989	NA	NA	NA	NA	FALSE	FALSE
Smp_059540.1 568	-0.748773	-0.257225	NA	NA	NA	NA	FALSE	FALSE
Smp_059540.2 333	0.0169547	0.184269	NA	NA	NA	NA	FALSE	FALSE
Smp_059570.1 70	0.0298472	-0.14808	NA	NA	NA	NA	FALSE	FALSE
Smp_059750.1 303	0.95074	-0.171143	NA	NA	NA	NA	FALSE	FALSE
Smp_059780.1 1288	-0.957702	-0.454992	NA	NA	NA	NA	FALSE	FALSE
Smp_059790.1 1375	-0.20574	-0.0443855	NA	NA	NA	NA	FALSE	FALSE
Smp_059820.1 893	1.24544	-0.00877908	pos	NA	pos	NA	FALSE	FALSE
Smp_059920.1 980	-0.00519475	-0.332894	NA	NA	NA	NA	FALSE	FALSE
Smp_059930.1 1704	0.367443	-0.353397	NA	NA	NA	NA	FALSE	FALSE
Smp_059980.1 1693	0.591224	-0.331457	NA	NA	NA	NA	FALSE	FALSE
Smp_060090.1 1780	-0.435071	-0.140177	NA	NA	NA	NA	FALSE	FALSE
Smp_060160.1 543	-0.367239	-0.0331142	NA	NA	NA	NA	FALSE	FALSE
Smp_060170.1 410	-0.946896	0.274696	neg	NA	neg	NA	TRUE	FALSE
Smp_060190.1 478	-0.226334	-0.189372	NA	NA	NA	NA	FALSE	FALSE
Smp_060190.2 306	0.349694	-0.18596	NA	NA	NA	NA	FALSE	FALSE
Smp_060240.1 503	-0.71802	0.0682312	NA	NA	NA	NA	FALSE	FALSE
Smp_060270.1 2216	0.463111	0.0788511	NA	NA	NA	NA	FALSE	FALSE
Smp_060480.1 43	-0.862818	-0.211407	NA	NA	NA	NA	FALSE	FALSE
Smp_060660.1 341	0.448435	-0.209957	NA	NA	NA	NA	FALSE	FALSE
Smp_060700.1 347	0.272838	-0.395819	NA	NA	NA	NA	FALSE	FALSE
Smp_060700.2 665	0.775296	-0.387017	NA	NA	NA	NA	FALSE	FALSE
Smp_060760.1 264	-1.1709	-0.0811055	neg	NA	neg	NA	TRUE	FALSE
Smp_060900.1 397	0.230992	-0.282504	NA	NA	NA	NA	FALSE	FALSE
Smp_060900.2 266	0.392042	-0.152735	NA	NA	NA	NA	FALSE	FALSE
Smp_061230.1 837	-0.800436	-0.0581168	NA	NA	NA	NA	FALSE	FALSE
Smp_061250.1 818	0.441259	-0.176207	NA	NA	NA	NA	FALSE	FALSE
Smp_061300.1 905	-0.729263	0.123258	NA	NA	NA	NA	FALSE	FALSE
Smp_061310.1 761	0.338351	-0.213238	NA	NA	NA	NA	FALSE	FALSE
Smp_061480.1 848	0.735933	-0.0770434	NA	NA	NA	NA	FALSE	FALSE
Smp_061540.1 2382	0.445314	-0.40906	NA	NA	NA	NA	FALSE	FALSE
Smp_061570.1 558	-0.627332	0.179035	NA	NA	NA	NA	FALSE	FALSE
Smp_061580.1 2481	0.368787	-0.10332	NA	NA	NA	NA	FALSE	FALSE
Smp_061590.1 2482	0.48276	-0.230159	NA	NA	NA	NA	FALSE	FALSE
Smp_061590.2 2483	-0.284349	0.639349	NA	NA	NA	NA	FALSE	FALSE
Smp_061590.3 2485	0.479278	0.189919	NA	NA	NA	NA	FALSE	FALSE
Smp_061680.1 2488	0.996335	-0.07036	NA	NA	NA	NA	FALSE	FALSE
Smp_061840.1 2539	-0.326494	0.696776	NA	NA	NA	NA	FALSE	FALSE
Smp_061840.3 3359	0.543243	-0.34307	NA	NA	NA	NA	FALSE	FALSE
Smp_061840.4 4425	0.521913	-0.23156	NA	NA	NA	NA	FALSE	FALSE
Smp_061940.1 3353	-0.972872	0.0967604	NA	NA	neg	NA	FALSE	FALSE
Smp_061970.1 331	-0.040407	-0.121585	NA	NA	NA	NA	FALSE	FALSE
Smp_062070.1 545	0.362391	-0.00627973	NA	NA	NA	NA	FALSE	FALSE
Smp_062080.1 169	-1.15641	0.0300844	neg	NA	neg	NA	TRUE	FALSE
Smp_062080.2 243	1.31656	-0.196692	pos	NA	pos	NA	FALSE	FALSE
Smp_062510.1 322	-0.715329	0.281759	NA	NA	NA	NA	FALSE	FALSE
Smp_062620.1 2056	-0.250005	0.693948	NA	NA	NA	NA	FALSE	FALSE
Smp_062630.1 2063	-0.784927	0.126104	NA	NA	NA	NA	FALSE	FALSE
Smp_062630.2 2074	-0.578176	0.626969	NA	NA	NA	NA	FALSE	FALSE
Smp_062680.1 2076	-0.763308	0.290168	NA	NA	NA	NA	FALSE	FALSE
Smp_062900.1 2081	0.270506	0.117101	NA	NA	NA	NA	FALSE	FALSE
Smp_062900.2 2084	0.70131	-0.0868333	NA	NA	NA	NA	FALSE	FALSE
Smp_062950.1 2252	0.256252	-0.139501	NA	NA	NA	NA	FALSE	FALSE
Smp_063000.1 2277	0.599073	-0.149673	NA	NA	NA	NA	FALSE	FALSE
Smp_063000.2 2279	-0.703553	0.110801	NA	NA	NA	NA	FALSE	FALSE
Smp_063030.1 2285	0.217478	-0.0670717	NA	NA	NA	NA	FALSE	FALSE
Smp_063090.1 1820	1.07079	-0.184854	NA	NA	NA	NA	FALSE	FALSE
Smp_063110.1 1849	0.631623	-0.15153	NA	NA	NA	NA	FALSE	FALSE
Smp_063380.1 2000	-0.0556592	-0.365569	NA	NA	NA	NA	FALSE	FALSE
Smp_063540.2 1756	0.160464	-0.271353	NA	NA	NA	NA	FALSE	FALSE
Smp_063670.1 1796	-0.474359	0.0366946	NA	NA	NA	NA	FALSE	FALSE
Smp_063670.2 1907	-0.470131	0.0973452	NA	NA	NA	NA	FALSE	FALSE
Smp_063830.1 1852	-1.07095	-0.0351879	NA	NA	neg	NA	FALSE	FALSE
Smp_064010.1 1854	-0.772661	-0.139368	NA	NA	NA	NA	FALSE	FALSE
Smp_064020.1 1917	0.358868	-0.253225	NA	NA	NA	NA	FALSE	FALSE
Smp_064020.2 2003	0.338774	-0.107469	NA	NA	NA	NA	FALSE	FALSE
Smp_064030.1 452	0.0547778	-0.00596887	NA	NA	NA	NA	FALSE	FALSE
Smp_064330.1 539	1.18801	-0.132021	pos	NA	NA	NA	FALSE	FALSE
Smp_064400.1 5218	0.247986	-0.12966	NA	NA	NA	NA	FALSE	FALSE
Smp_064520.1 5263	1.15713	-0.334056	NA	NA	NA	NA	FALSE	FALSE
Smp_064590.1 5296	0.308108	0.156548	NA	NA	NA	NA	FALSE	FALSE
Smp_064590.2 5302	-0.36649	0.0238787	NA	NA	NA	NA	FALSE	FALSE
Smp_064590.3 5311	-1.11033	-0.170212	neg	NA	neg	NA	TRUE	FALSE
Smp_064640.1 5315	0.583826	-0.199031	NA	NA	NA	NA	FALSE	FALSE
Smp_064750.1 2175	-0.507422	0.535005	NA	NA	NA	NA	FALSE	FALSE
Smp_064750.2 2262	0.0715915	-0.216949	NA	NA	NA	NA	FALSE	FALSE
Smp_064860.1 1634	1.2153	-0.0636094	pos	NA	pos	NA	FALSE	FALSE
Smp_064870.1 3266	0.382116	0.179659	NA	NA	NA	NA	FALSE	FALSE
Smp_065060.1 729	1.35819	-0.223558	pos	NA	pos	NA	FALSE	FALSE
Smp_065060.2 2341	0.276283	-0.162873	NA	NA	NA	NA	FALSE	FALSE
Smp_065130.1 2428	-0.363604	-0.18148	NA	NA	NA	NA	FALSE	FALSE
Smp_065130.3 4831	1.13269	-0.0022687	pos	NA	NA	NA	FALSE	FALSE
Smp_065130.4 4835	-0.404815	0.279522	NA	NA	NA	NA	FALSE	FALSE
Smp_065530.1 4839	-0.877523	0.0214735	NA	NA	NA	NA	FALSE	FALSE
Smp_065580.1 4841	0.32587	-0.114659	NA	NA	NA	NA	FALSE	FALSE
Smp_065610.1 4848	0.638371	-0.269142	NA	NA	NA	NA	FALSE	FALSE
Smp_065770.1 4852	1.33022	-0.223675	pos	NA	NA	NA	FALSE	FALSE
Smp_065770.3 4855	-0.722321	0.284668	NA	NA	NA	NA	FALSE	FALSE
Smp_065810.1 4869	-0.197322	0.193068	NA	NA	NA	NA	FALSE	FALSE
Smp_065840.1 1290	0.248049	-0.0571732	NA	NA	NA	NA	FALSE	FALSE
Smp_065980.1 1377	-1.01844	0.321214	neg	NA	neg	NA	TRUE	FALSE
Smp_066330.1 1491	-0.832758	-0.13689	NA	NA	NA	NA	FALSE	FALSE
Smp_066330.2 1912	-0.655514	0.109399	NA	NA	NA	NA	FALSE	FALSE
Smp_066330.3 1988	1.71968	-0.446283	pos	NA	pos	NA	FALSE	FALSE
Smp_066340.1 1706	-0.142883	0.324775	NA	NA	NA	NA	FALSE	FALSE
Smp_066410.1 2573	0.478874	-0.0904408	NA	NA	NA	NA	FALSE	FALSE
Smp_066410.2 5648	0.925607	-0.261928	pos	NA	NA	NA	FALSE	FALSE
Smp_066730.1 9141	-0.139296	1.2348	NA	pos	NA	NA	FALSE	FALSE
Smp_066760.1 8754	0.347641	-0.170526	NA	NA	NA	NA	FALSE	FALSE
Smp_066900.1 1047	-1.00045	0.134709	neg	NA	neg	NA	TRUE	FALSE
Smp_066950.1 755	0.593502	-0.264554	NA	NA	NA	NA	FALSE	FALSE
Smp_066950.2 1870	1.71304	-0.374483	pos	NA	pos	NA	FALSE	FALSE
Smp_066960.1 1957	0.968541	-0.268101	pos	NA	pos	NA	FALSE	FALSE
Smp_066960.2 4757	0.508295	0.278301	pos	NA	pos	NA	FALSE	FALSE
Smp_067010.1 1936	1.54593	-0.309409	pos	NA	pos	NA	FALSE	FALSE
Smp_067010.2 565	0.639014	-0.220043	NA	NA	NA	NA	FALSE	FALSE
Smp_067090.1 1814	-0.532625	-0.400472	NA	NA	NA	NA	FALSE	FALSE
Smp_067090.2 635	1.23008	-0.246901	pos	NA	NA	NA	FALSE	FALSE
Smp_067250.1 606	1.78438	-0.33841	pos	NA	pos	NA	FALSE	FALSE
Smp_067250.2 693	-0.296879	-0.141159	NA	NA	NA	NA	FALSE	FALSE
Smp_067260.1 498	0.638294	-0.95466	NA	NA	NA	neg	FALSE	FALSE
Smp_067280.1 223	0.300095	-0.1717	NA	NA	NA	NA	FALSE	FALSE
Smp_067400.1 310	1.57325	-0.512314	pos	NA	NA	NA	FALSE	FALSE
Smp_067520.1 1223	-1.40535	-0.649998	neg	NA	neg	NA	TRUE	FALSE
Smp_067520.2 1310	-0.0710673	-0.0360496	NA	NA	NA	NA	FALSE	FALSE
Smp_067540.1 485	0.00792808	-0.120903	NA	NA	NA	NA	FALSE	FALSE
Smp_067890.1 2468	0.632521	0.430687	pos	NA	NA	NA	FALSE	FALSE
Smp_067900.1 1185	-0.871639	0.267986	NA	NA	NA	NA	FALSE	FALSE
Smp_067930.1 845	-0.151104	-0.0831451	NA	NA	NA	NA	FALSE	FALSE
Smp_068060.1 3336	0.803483	-0.317817	NA	NA	NA	NA	FALSE	FALSE
Smp_068120.2 3338	1.54725	-0.391548	NA	NA	NA	NA	FALSE	FALSE
Smp_068220.1 3352	0.674519	-0.202757	NA	NA	NA	NA	FALSE	FALSE
Smp_068250.1 3490	-1.12376	-0.0718402	NA	NA	neg	NA	FALSE	FALSE
Smp_068250.2 3491	-0.466815	0.131118	NA	NA	NA	NA	FALSE	FALSE
Smp_068440.1 3517	0.480749	-0.242383	NA	NA	NA	NA	FALSE	FALSE
Smp_068480.1 3586	0.986143	-0.163013	NA	NA	NA	NA	FALSE	FALSE
Smp_068580.1 3599	0.0365937	0.0189443	NA	NA	NA	NA	FALSE	FALSE
Smp_068840.1 3609	-0.860193	0.14922	NA	NA	NA	NA	FALSE	FALSE
Smp_068840.2 3617	0.302297	0.248304	NA	NA	NA	NA	FALSE	FALSE
Smp_068990.1 3619	0.139437	0.11282	NA	NA	NA	NA	FALSE	FALSE
Smp_069170.1 3652	-0.480478	0.00697955	NA	NA	NA	NA	FALSE	FALSE
Smp_069600.1 3662	0.377581	0.0190224	NA	NA	NA	NA	FALSE	FALSE
Smp_069600.2 3668	0.292337	0.105889	NA	NA	NA	NA	FALSE	FALSE
Smp_069760.1 3805	-0.120114	0.607833	NA	NA	NA	NA	FALSE	FALSE
Smp_069770.1 3843	0.618624	-0.0437419	NA	NA	NA	NA	FALSE	FALSE
Smp_069770.2 3859	-0.753481	0.102325	NA	NA	NA	NA	FALSE	FALSE
Smp_069820.1 3862	-1.36529	-0.113045	neg	NA	neg	NA	TRUE	FALSE
Smp_069840.1 706	0.0531428	-0.0186368	NA	NA	NA	NA	FALSE	FALSE
Smp_069870.1 124	-0.830475	0.230977	NA	NA	NA	NA	FALSE	FALSE
Smp_069880.1 58	0.761215	-0.0705277	NA	NA	NA	NA	FALSE	FALSE
Smp_069900.1 144	-1.22166	-0.200824	neg	NA	neg	NA	TRUE	FALSE
Smp_070030.1 1777	0.254616	-0.215976	NA	NA	NA	NA	FALSE	FALSE
Smp_070170.1 1785	1.25692	-0.175751	pos	NA	NA	NA	FALSE	FALSE
Smp_070200.1 1911	-0.411638	0.0835688	NA	NA	NA	NA	FALSE	FALSE
Smp_070310.1 392	-0.97571	0.02835	NA	NA	NA	NA	FALSE	FALSE
Smp_070330.1 400	0.479055	-0.0709852	NA	NA	NA	NA	FALSE	FALSE
Smp_070330.2 1924	-1.24231	-0.0527934	neg	NA	neg	NA	TRUE	FALSE
Smp_070340.1 2083	0.365719	-0.192511	NA	NA	NA	NA	FALSE	FALSE
Smp_070380.1 2170	-0.460539	-0.182171	NA	NA	NA	NA	FALSE	FALSE
Smp_070640.1 2014	-1.12654	0.122619	neg	NA	neg	NA	TRUE	FALSE
Smp_070680.1 3722	0.00630049	-0.1815	NA	NA	NA	NA	FALSE	FALSE
Smp_070680.2 3780	1.62038	-0.442936	pos	NA	NA	NA	FALSE	FALSE
Smp_070930.1 3319	-0.0281482	-0.0362658	NA	NA	NA	NA	FALSE	FALSE
Smp_071020.1 3771	-0.348521	1.08688	NA	pos	NA	NA	FALSE	FALSE
Smp_071140.1 250	-0.987259	0.149632	NA	NA	neg	NA	FALSE	FALSE
Smp_071390.1 2948	-1.17677	0.0325733	neg	NA	neg	NA	TRUE	FALSE
Smp_071470.1 2963	-1.08826	-0.140906	NA	NA	neg	NA	FALSE	FALSE
Smp_071470.2 2985	-0.659132	0.587397	neg	NA	NA	NA	FALSE	FALSE
Smp_071570.1 3012	0.0125637	-0.187559	NA	NA	NA	NA	FALSE	FALSE
Smp_071570.2 29	0.442788	-0.241146	NA	NA	NA	NA	FALSE	FALSE
Smp_071640.1 116	-0.195726	0.903136	NA	pos	NA	NA	FALSE	FALSE
Smp_071640.2 4796	0.629895	0.0455175	NA	NA	NA	NA	FALSE	FALSE
Smp_071830.1 4883	-0.763543	0.173893	NA	NA	NA	NA	FALSE	FALSE
Smp_071830.2 822	-0.618604	-0.00442414	NA	NA	NA	NA	FALSE	FALSE
Smp_071960.1 909	-0.873467	0.156228	neg	NA	NA	NA	FALSE	FALSE
					129	0
					37
