# Supplementary material for: Genome-wide insights into adaptive hybridisation across the Schistosoma haematobium group in West and Central Africa
Source: PLoS Negl Trop Dis. 2022 Jan 31;16(1):e0010088. doi: 10.1371/journal.pntd.0010088 (PMC8803156; doi:10.1371/journal.pntd.0010088)
Supplement: S4 Table — (XLSX) [file pntd.0010088.s008.xlsx]

## Sheet: Sheet1
seqid	source	type	start	stop	score	strand	phase	Name	gene	product	TranscriptId	POS	alpha	beta	alpha.excess	beta.excess	alpha.outlier	beta.outlier	crazy.a	crazy.b
215381	SM_V7_ZW	WormBase_imported	mRNA	25010227	25032321	NA	+	transcript:Smp_153770.2	gene:Smp_153770	NA	Smp_153770	889	-0.941836	0.298275	NA	NA	NA	NA	FALSE	FALSE
215382	SM_V7_ZW	WormBase_imported	mRNA	25007357	25032321	NA	+	transcript:Smp_153770.3	gene:Smp_153770	NA	Smp_153770	2133	-0.677189	1.65236	neg	pos	NA	NA	FALSE	FALSE
215460	SM_V7_ZW	WormBase_imported	mRNA	25038167	25079883	NA	-	transcript:Smp_153760.1	gene:Smp_153760	NA	Smp_153760	2140	-0.675794	1.63717	neg	pos	NA	NA	FALSE	FALSE
215492	SM_V7_ZW	WormBase_imported	mRNA	25091571	25092313	NA	+	transcript:Smp_153750.1	gene:Smp_153750	NA	Smp_153750	388	-2.02402	-0.747102	neg	NA	neg	NA	TRUE	FALSE
215493	SM_V7_ZW	WormBase_imported	mRNA	25091571	25092313	NA	+	transcript:Smp_153750.2	gene:Smp_153750	NA	Smp_153750	496	0.326825	-0.485965	NA	NA	NA	NA	FALSE	FALSE
215523	SM_V7_ZW	WormBase_imported	mRNA	25093162	25110523	NA	-	transcript:Smp_058730.1	gene:Smp_058730	NA	Smp_058730	2264	0.794318	-0.110773	NA	NA	NA	NA	FALSE	FALSE
215547	SM_V7_ZW	WormBase_imported	mRNA	25147618	25166473	NA	-	transcript:Smp_347680.1	gene:Smp_347680	NA	Smp_347680	2267	-1.58185	0.173897	neg	NA	neg	NA	TRUE	FALSE
215569	SM_V7_ZW	WormBase_imported	mRNA	25176173	25190243	NA	-	transcript:Smp_006250.1	gene:Smp_006250	NA	Smp_006250	2268	0.453574	0.0414891	NA	NA	NA	NA	FALSE	FALSE
215570	SM_V7_ZW	WormBase_imported	mRNA	25176173	25190243	NA	-	transcript:Smp_006250.2	gene:Smp_006250	NA	Smp_006250	2269	0.405187	-0.0116324	NA	NA	NA	NA	FALSE	FALSE
215598	SM_V7_ZW	WormBase_imported	mRNA	25208158	25244613	NA	-	transcript:Smp_125550.1	gene:Smp_125550	NA	Smp_125550	1304	0.434149	-0.342357	NA	NA	NA	NA	FALSE	FALSE
215599	SM_V7_ZW	WormBase_imported	mRNA	25208158	25247771	NA	-	transcript:Smp_125550.2	gene:Smp_125550	NA	Smp_125550	1516	-0.373668	1.63284	NA	pos	NA	NA	FALSE	FALSE
215703	SM_V7_ZW	WormBase_imported	mRNA	25262708	25287943	NA	-	transcript:Smp_125560.1	gene:Smp_125560	NA	Smp_125560	3391	0.794318	-0.110773	NA	NA	NA	NA	FALSE	FALSE
217264	SM_V7_ZW	WormBase_imported	mRNA	26551246	26599746	NA	+	transcript:Smp_175090.2	gene:Smp_175090	NA	Smp_175090	203	1.93798	-0.71588	pos	NA	NA	NA	FALSE	FALSE
217338	SM_V7_ZW	WormBase_imported	mRNA	26601437	26628372	NA	-	transcript:Smp_096450.1	gene:Smp_096450	NA	Smp_096450	3633	0.322387	0.442945	NA	NA	NA	NA	FALSE	FALSE
217376	SM_V7_ZW	WormBase_imported	mRNA	26630329	26631174	NA	+	transcript:Smp_175080.1	gene:Smp_175080	NA	Smp_175080	741	1.98106	-0.343506	pos	NA	pos	NA	TRUE	FALSE
217461	SM_V7_ZW	WormBase_imported	mRNA	26742730	26762822	NA	-	transcript:Smp_096410.2	gene:Smp_096410	NA	Smp_096410	1742	-0.240854	0.565247	NA	NA	NA	NA	FALSE	FALSE
217487	SM_V7_ZW	WormBase_imported	mRNA	26765486	26768882	NA	-	transcript:Smp_096390.1	gene:Smp_096390	NA	Smp_096390	1768	1.19974	-0.292604	NA	NA	NA	NA	FALSE	FALSE
217497	SM_V7_ZW	WormBase_imported	mRNA	26786516	26806632	NA	+	transcript:Smp_174890.1	gene:Smp_174890	NA	Smp_174890	1339	-0.485787	1.34689	NA	pos	NA	NA	FALSE	FALSE
217498	SM_V7_ZW	WormBase_imported	mRNA	26786516	26802410	NA	+	transcript:Smp_174890.2	gene:Smp_174890	NA	Smp_174890	1236	-0.763205	0.445616	NA	NA	NA	NA	FALSE	FALSE
217499	SM_V7_ZW	WormBase_imported	mRNA	26786516	26806632	NA	+	transcript:Smp_174890.3	gene:Smp_174890	NA	Smp_174890	2372	0.504118	-0.940426	NA	NA	NA	neg	FALSE	FALSE
217500	SM_V7_ZW	WormBase_imported	mRNA	26786516	26806632	NA	+	transcript:Smp_174890.4	gene:Smp_174890	NA	Smp_174890	3377	-1.35626	-0.115846	neg	NA	neg	NA	TRUE	FALSE
217602	SM_V7_ZW	WormBase_imported	mRNA	26815422	26869975	NA	+	transcript:Smp_174870.1	gene:Smp_174870	NA	Smp_174870	1706	0.57814	-0.414495	NA	NA	NA	NA	FALSE	FALSE
217603	SM_V7_ZW	WormBase_imported	mRNA	26815136	26869976	NA	+	transcript:Smp_174870.2	gene:Smp_174870	NA	Smp_174870	1715	1.93798	-0.71588	pos	NA	NA	NA	FALSE	FALSE
217647	SM_V7_ZW	WormBase_imported	mRNA	26884608	26905552	NA	-	transcript:Smp_174880.1	gene:Smp_174880	NA	Smp_174880	1637	1.52452	-0.29678	NA	NA	NA	NA	FALSE	FALSE
217671	SM_V7_ZW	WormBase_imported	mRNA	26919450	26923381	NA	+	transcript:Smp_245030.1	gene:Smp_245030	NA	Smp_245030	1658	0.457399	-0.491639	NA	NA	NA	NA	FALSE	FALSE
217691	SM_V7_ZW	WormBase_imported	mRNA	26936626	26958661	NA	+	transcript:Smp_245040.1	gene:Smp_245040	NA	Smp_245040	796	-0.585162	0.233852	neg	NA	NA	NA	FALSE	FALSE
217880	SM_V7_ZW	WormBase_imported	mRNA	27054459	27069141	NA	+	transcript:Smp_174950.3	gene:Smp_174950	NA	Smp_174950	926	-1.38459	0.0008582	neg	NA	neg	NA	TRUE	FALSE
217930	SM_V7_ZW	WormBase_imported	mRNA	27069884	27101510	NA	-	transcript:Smp_174960.1	gene:Smp_174960	NA	Smp_174960	956	-0.0958237	-0.409931	NA	NA	NA	NA	FALSE	FALSE
217931	SM_V7_ZW	WormBase_imported	mRNA	27069861	27101515	NA	-	transcript:Smp_174960.2	gene:Smp_174960	NA	Smp_174960	959	-0.197156	-0.388345	NA	NA	NA	NA	FALSE	FALSE
217932	SM_V7_ZW	WormBase_imported	mRNA	27069861	27101515	NA	-	transcript:Smp_174960.3	gene:Smp_174960	NA	Smp_174960	1898	-0.827977	0.703401	NA	NA	NA	NA	FALSE	FALSE
218036	SM_V7_ZW	WormBase_imported	mRNA	27116594	27131865	NA	-	transcript:Smp_096200.1	gene:Smp_096200	NA	Smp_096200	1871	0.407987	-0.064576	NA	NA	NA	NA	FALSE	FALSE
218058	SM_V7_ZW	WormBase_imported	mRNA	27144269	27154835	NA	+	transcript:Smp_096210.1	gene:Smp_096210	NA	Smp_096210	2611	0.631135	-0.213722	NA	NA	NA	NA	FALSE	FALSE
218070	SM_V7_ZW	WormBase_imported	mRNA	27156580	27188075	NA	-	transcript:Smp_332940.1	gene:Smp_332940	NA	Smp_332940	914	-0.0728906	-0.0449477	NA	NA	NA	NA	FALSE	FALSE
218071	SM_V7_ZW	WormBase_imported	mRNA	27156580	27188075	NA	-	transcript:Smp_332940.2	gene:Smp_332940	NA	Smp_332940	929	-0.739087	-0.240375	NA	NA	NA	NA	FALSE	FALSE
218113	SM_V7_ZW	WormBase_imported	mRNA	27206769	27220021	NA	+	transcript:Smp_059290.1	gene:Smp_059290	NA	Smp_059290	3128	1.41434	-0.445573	NA	NA	NA	NA	FALSE	FALSE
218114	SM_V7_ZW	WormBase_imported	mRNA	27206769	27220021	NA	+	transcript:Smp_059290.2	gene:Smp_059290	NA	Smp_059290	821	0.703251	-1.04828	NA	NA	NA	neg	FALSE	FALSE
218132	SM_V7_ZW	WormBase_imported	mRNA	27246639	27256693	NA	+	transcript:Smp_344620.1	gene:Smp_344620	NA	Smp_344620	84	0.315194	0.574288	NA	NA	NA	NA	FALSE	FALSE
218133	SM_V7_ZW	WormBase_imported	mRNA	27221609	27334853	NA	+	transcript:Smp_344620.2	gene:Smp_344620	NA	Smp_344620	123	0.31874	0.588856	NA	NA	NA	NA	FALSE	FALSE
218134	SM_V7_ZW	WormBase_imported	mRNA	27266739	27334853	NA	+	transcript:Smp_344620.3	gene:Smp_344620	NA	Smp_344620	136	0.571384	-0.267623	NA	NA	NA	NA	FALSE	FALSE
218286	SM_V7_ZW	WormBase_imported	mRNA	27430472	27460477	NA	+	transcript:Smp_344610.1	gene:Smp_344610	NA	Smp_344610	148	0.851477	-0.450776	NA	NA	NA	NA	FALSE	FALSE
218287	SM_V7_ZW	WormBase_imported	mRNA	27430704	27460548	NA	+	transcript:Smp_344610.2	gene:Smp_344610	NA	Smp_344610	2232	0.770962	0.029012	NA	NA	NA	NA	FALSE	FALSE
218303	SM_V7_ZW	WormBase_imported	mRNA	27514505	27532169	NA	-	transcript:Smp_139930.1	gene:Smp_139930	NA	Smp_139930	1234	-0.184306	-0.360113	NA	NA	NA	NA	FALSE	FALSE
218467	SM_V7_ZW	WormBase_imported	mRNA	27689300	27691084	NA	+	transcript:Smp_032980.1	gene:Smp_032980	NA	Smp_032980	103	0.870493	-0.172188	NA	NA	NA	NA	FALSE	FALSE
218475	SM_V7_ZW	WormBase_imported	mRNA	27700380	27702647	NA	+	transcript:Smp_032990.1	gene:Smp_032990	NA	Smp_032990	108	0.493876	0.206816	NA	NA	NA	NA	FALSE	FALSE
218483	SM_V7_ZW	WormBase_imported	mRNA	27714930	27715455	NA	+	transcript:Smp_033000.1	gene:Smp_033000	NA	Smp_033000	2501	-1.4265	-1.37557	neg	NA	neg	neg	TRUE	FALSE
218493	SM_V7_ZW	WormBase_imported	mRNA	27725610	27740104	NA	+	transcript:Smp_033010.1	gene:Smp_033010	NA	Smp_033010	1570	0.0765765	0.683398	NA	NA	NA	NA	FALSE	FALSE
218509	SM_V7_ZW	WormBase_imported	mRNA	27751096	27761776	NA	-	transcript:Smp_033020.1	gene:Smp_033020	NA	Smp_033020	2518	0.150247	-0.105366	NA	NA	NA	NA	FALSE	FALSE
218510	SM_V7_ZW	WormBase_imported	mRNA	27751096	27761776	NA	-	transcript:Smp_033020.2	gene:Smp_033020	NA	Smp_033020	5331	2.20713	-0.806317	pos	NA	pos	NA	TRUE	FALSE
218528	SM_V7_ZW	WormBase_imported	mRNA	27767564	27776616	NA	-	transcript:Smp_139980.1	gene:Smp_139980	NA	Smp_139980	1148	-1.8073	-0.371816	neg	NA	neg	NA	TRUE	FALSE
218529	SM_V7_ZW	WormBase_imported	mRNA	27767564	27788556	NA	-	transcript:Smp_139980.2	gene:Smp_139980	NA	Smp_139980	1160	-1.76034	-0.404648	neg	NA	neg	NA	TRUE	FALSE
218530	SM_V7_ZW	WormBase_imported	mRNA	27776762	27788556	NA	-	transcript:Smp_139980.3	gene:Smp_139980	NA	Smp_139980	1617	0.248811	-0.250954	NA	NA	NA	NA	FALSE	FALSE
218580	SM_V7_ZW	WormBase_imported	mRNA	27790220	27792863	NA	+	transcript:Smp_033040.1	gene:Smp_033040	NA	Smp_033040	725	1.18558	-0.597492	NA	NA	NA	NA	FALSE	FALSE
218588	SM_V7_ZW	WormBase_imported	mRNA	27804227	27812076	NA	-	transcript:Smp_033050.1	gene:Smp_033050	NA	Smp_033050	1241	1.16753	-0.497217	NA	NA	NA	NA	FALSE	FALSE
218735	SM_V7_ZW	WormBase_imported	mRNA	27929298	27946312	NA	+	transcript:Smp_332950.2	gene:Smp_332950	NA	Smp_332950	573	-1.48374	-0.351633	neg	NA	neg	NA	TRUE	FALSE
218795	SM_V7_ZW	WormBase_imported	mRNA	27946177	27950779	NA	-	transcript:Smp_037190.1	gene:Smp_037190	NA	Smp_037190	579	0.814492	-0.22715	NA	NA	NA	NA	FALSE	FALSE
218815	SM_V7_ZW	WormBase_imported	mRNA	27958538	27991110	NA	+	transcript:Smp_182620.1	gene:Smp_182620	NA	Smp_182620	1049	0.242563	-0.164662	NA	NA	NA	NA	FALSE	FALSE
218837	SM_V7_ZW	WormBase_imported	mRNA	27993432	27993986	NA	-	transcript:Smp_322560.1	gene:Smp_322560	NA	Smp_322560	5759	-1.35402	0.0999139	neg	NA	neg	NA	TRUE	FALSE
218845	SM_V7_ZW	WormBase_imported	mRNA	28005888	28040558	NA	+	transcript:Smp_244970.1	gene:Smp_244970	NA	Smp_244970	310	-0.86503	0.0325058	NA	NA	NA	NA	FALSE	FALSE
218875	SM_V7_ZW	WormBase_imported	mRNA	28051758	28085614	NA	+	transcript:Smp_244980.1	gene:Smp_244980	NA	Smp_244980	331	-1.23372	0.148463	neg	NA	neg	NA	TRUE	FALSE
218876	SM_V7_ZW	WormBase_imported	mRNA	28051758	28085614	NA	+	transcript:Smp_244980.2	gene:Smp_244980	NA	Smp_244980	207	0.263817	-0.271919	NA	NA	NA	NA	FALSE	FALSE
218928	SM_V7_ZW	WormBase_imported	mRNA	28094206	28116464	NA	-	transcript:Smp_343530.1	gene:Smp_343530	NA	Smp_343530	1263	-0.536457	-0.111797	NA	NA	NA	NA	FALSE	FALSE
218956	SM_V7_ZW	WormBase_imported	mRNA	28125878	28134345	NA	+	transcript:Smp_037120.1	gene:Smp_037120	NA	Smp_037120	362	0.793721	-0.348444	NA	NA	NA	NA	FALSE	FALSE
218968	SM_V7_ZW	WormBase_imported	mRNA	28168308	28172376	NA	+	transcript:Smp_142150.1	gene:Smp_142150	NA	Smp_142150	104	-0.044652	-0.143164	NA	NA	NA	NA	FALSE	FALSE
218969	SM_V7_ZW	WormBase_imported	mRNA	28141948	28172376	NA	+	transcript:Smp_142150.2	gene:Smp_142150	NA	Smp_142150	1444	2.062	-0.516027	pos	NA	pos	NA	TRUE	FALSE
218970	SM_V7_ZW	WormBase_imported	mRNA	28141948	28164179	NA	+	transcript:Smp_142150.3	gene:Smp_142150	NA	Smp_142150	1454	1.20159	-0.531856	NA	NA	NA	NA	FALSE	FALSE
220520	SM_V7_ZW	WormBase_imported	mRNA	29570236	29603960	NA	+	transcript:Smp_346520.2	gene:Smp_346520	NA	Smp_346520	2201	1.84121	-0.724645	NA	NA	pos	NA	FALSE	FALSE
220521	SM_V7_ZW	WormBase_imported	mRNA	29570236	29603960	NA	+	transcript:Smp_346520.3	gene:Smp_346520	NA	Smp_346520	2208	0.0860348	-0.390354	NA	NA	NA	NA	FALSE	FALSE
220591	SM_V7_ZW	WormBase_imported	mRNA	29628826	29640153	NA	+	transcript:Smp_019620.1	gene:Smp_019620	NA	Smp_019620	79	0.191147	0.77357	NA	NA	NA	NA	FALSE	FALSE
220592	SM_V7_ZW	WormBase_imported	mRNA	29628826	29640153	NA	+	transcript:Smp_019620.2	gene:Smp_019620	NA	Smp_019620	1596	2.02853	-0.657655	pos	NA	pos	NA	TRUE	FALSE
220624	SM_V7_ZW	WormBase_imported	mRNA	29642896	29653733	NA	+	transcript:Smp_019630.1	gene:Smp_019630	NA	Smp_019630	1601	0.419588	-0.0288944	NA	NA	NA	NA	FALSE	FALSE
220625	SM_V7_ZW	WormBase_imported	mRNA	29642896	29650343	NA	+	transcript:Smp_019630.2	gene:Smp_019630	NA	Smp_019630	1413	-2.13844	-0.663871	neg	NA	neg	NA	TRUE	FALSE
220626	SM_V7_ZW	WormBase_imported	mRNA	29650436	29653733	NA	+	transcript:Smp_019630.3	gene:Smp_019630	NA	Smp_019630	823	0.741458	-0.333685	NA	NA	NA	NA	FALSE	FALSE
220650	SM_V7_ZW	WormBase_imported	mRNA	29679136	29683449	NA	+	transcript:Smp_019640.1	gene:Smp_019640	NA	Smp_019640	4637	0.409898	-0.358965	NA	NA	NA	NA	FALSE	FALSE
220662	SM_V7_ZW	WormBase_imported	mRNA	29685647	29728406	NA	-	transcript:Smp_304860.1	gene:Smp_304860	NA	Smp_304860	2005	-0.339886	-0.239349	NA	NA	NA	NA	FALSE	FALSE
220692	SM_V7_ZW	WormBase_imported	mRNA	29735703	29755592	NA	-	transcript:Smp_304870.1	gene:Smp_304870	NA	Smp_304870	1356	0.338168	-0.512306	NA	NA	NA	NA	FALSE	FALSE
220718	SM_V7_ZW	WormBase_imported	mRNA	29780606	29794320	NA	+	transcript:Smp_019680.1	gene:Smp_019680	NA	Smp_019680	1065	1.54445	-0.161876	pos	NA	NA	NA	FALSE	FALSE
220719	SM_V7_ZW	WormBase_imported	mRNA	29780606	29794320	NA	+	transcript:Smp_019680.2	gene:Smp_019680	NA	Smp_019680	302	0.295523	-0.244117	NA	NA	NA	NA	FALSE	FALSE
220745	SM_V7_ZW	WormBase_imported	mRNA	29796097	29797982	NA	-	transcript:Smp_019690.1	gene:Smp_019690	NA	Smp_019690	5246	2.29173	-0.649921	pos	NA	pos	NA	TRUE	FALSE
220753	SM_V7_ZW	WormBase_imported	mRNA	29806078	29871082	NA	-	transcript:Smp_132930.1	gene:Smp_132930	NA	Smp_132930	831	-1.66891	-0.291266	neg	NA	neg	NA	TRUE	FALSE
220787	SM_V7_ZW	WormBase_imported	mRNA	29919199	29923122	NA	-	transcript:Smp_019730.1	gene:Smp_019730	NA	Smp_019730	1368	0.33888	-0.157054	NA	NA	NA	NA	FALSE	FALSE
221136	SM_V7_ZW	WormBase_imported	mRNA	30287233	30313481	NA	+	transcript:Smp_304890.2	gene:Smp_304890	NA	Smp_304890	1380	-0.79384	0.158429	NA	NA	NA	NA	FALSE	FALSE
221188	SM_V7_ZW	WormBase_imported	mRNA	30313484	30332985	NA	-	transcript:Smp_019840.1	gene:Smp_019840	NA	Smp_019840	867	-0.913952	0.438972	NA	NA	NA	NA	FALSE	FALSE
221189	SM_V7_ZW	WormBase_imported	mRNA	30313484	30351089	NA	-	transcript:Smp_019840.2	gene:Smp_019840	NA	Smp_019840	5133	-1.35402	0.0999139	neg	NA	neg	NA	TRUE	FALSE
221275	SM_V7_ZW	WormBase_imported	mRNA	30362583	30373674	NA	+	transcript:Smp_019820.1	gene:Smp_019820	NA	Smp_019820	200	0.256619	0.967299	NA	pos	NA	NA	FALSE	FALSE
221285	SM_V7_ZW	WormBase_imported	mRNA	30373684	30375289	NA	-	transcript:Smp_322650.1	gene:Smp_322650	NA	Smp_322650	234	-0.54109	0.884385	NA	NA	NA	NA	FALSE	FALSE
221299	SM_V7_ZW	WormBase_imported	mRNA	30402723	30430234	NA	+	transcript:Smp_172660.1	gene:Smp_172660	NA	Smp_172660	94	1.61741	-0.539234	NA	NA	NA	NA	FALSE	FALSE
221300	SM_V7_ZW	WormBase_imported	mRNA	30402723	30430144	NA	+	transcript:Smp_172660.2	gene:Smp_172660	NA	Smp_172660	650	0.578412	-0.305008	NA	NA	NA	NA	FALSE	FALSE
221346	SM_V7_ZW	WormBase_imported	mRNA	30462783	30488168	NA	+	transcript:Smp_158050.1	gene:Smp_158050	NA	Smp_158050	656	1.34778	-0.80834	NA	NA	NA	NA	FALSE	FALSE
221378	SM_V7_ZW	WormBase_imported	mRNA	30491414	30501479	NA	-	transcript:Smp_066410.1	gene:Smp_066410	NA	Smp_066410	665	0.592308	-0.331919	NA	NA	NA	NA	FALSE	FALSE
221379	SM_V7_ZW	WormBase_imported	mRNA	30491414	30501479	NA	-	transcript:Smp_066410.2	gene:Smp_066410	NA	Smp_066410	6498	-0.168501	0.231024	NA	NA	NA	NA	FALSE	FALSE
221411	SM_V7_ZW	WormBase_imported	mRNA	30555259	30555985	NA	+	transcript:Smp_037690.1	gene:Smp_037690	NA	Smp_037690	425	-1.29304	0.233338	neg	NA	neg	NA	TRUE	FALSE
222605	SM_V7_ZW	WormBase_imported	mRNA	31955277	31966411	NA	+	transcript:Smp_100350.1	gene:Smp_100350	NA	Smp_100350	1676	-0.0764962	0.255379	NA	NA	NA	NA	FALSE	FALSE
222615	SM_V7_ZW	WormBase_imported	mRNA	31962665	31978973	NA	-	transcript:Smp_145560.1	gene:Smp_145560	NA	Smp_145560	3258	0.403068	-0.0325162	NA	NA	NA	NA	FALSE	FALSE
222616	SM_V7_ZW	WormBase_imported	mRNA	31979057	31990973	NA	-	transcript:Smp_145560.2	gene:Smp_145560	NA	Smp_145560	3302	-1.334	0.0510288	neg	NA	neg	NA	TRUE	FALSE
222617	SM_V7_ZW	WormBase_imported	mRNA	31979057	31990973	NA	-	transcript:Smp_145560.3	gene:Smp_145560	NA	Smp_145560	1524	-0.780195	0.413747	NA	NA	NA	NA	FALSE	FALSE
222618	SM_V7_ZW	WormBase_imported	mRNA	31966718	31990973	NA	-	transcript:Smp_145560.4	gene:Smp_145560	NA	Smp_145560	68	-1.51207	-0.150496	neg	NA	neg	NA	TRUE	FALSE
222619	SM_V7_ZW	WormBase_imported	mRNA	31966718	31978973	NA	-	transcript:Smp_145560.5	gene:Smp_145560	NA	Smp_145560	71	0.285423	0.0466681	NA	NA	NA	NA	FALSE	FALSE
222697	SM_V7_ZW	WormBase_imported	mRNA	31993924	32017403	NA	-	transcript:Smp_043390.1	gene:Smp_043390	NA	Smp_043390	82	1.61741	-0.539234	NA	NA	NA	NA	FALSE	FALSE
222721	SM_V7_ZW	WormBase_imported	mRNA	32020668	32024513	NA	-	transcript:Smp_145550.1	gene:Smp_145550	NA	Smp_145550	2235	-0.321329	-0.46337	NA	NA	NA	NA	FALSE	FALSE
222722	SM_V7_ZW	WormBase_imported	mRNA	32021908	32024513	NA	-	transcript:Smp_145550.2	gene:Smp_145550	NA	Smp_145550	2250	1.57598	-0.0939052	pos	NA	NA	NA	FALSE	FALSE
222723	SM_V7_ZW	WormBase_imported	mRNA	32020668	32021673	NA	-	transcript:Smp_145550.3	gene:Smp_145550	NA	Smp_145550	2296	-1.19767	0.194176	neg	NA	neg	NA	TRUE	FALSE
222745	SM_V7_ZW	WormBase_imported	mRNA	32039027	32076870	NA	+	transcript:Smp_322700.1	gene:Smp_322700	NA	Smp_322700	3269	2.03338	-0.554215	pos	NA	pos	NA	TRUE	FALSE
222746	SM_V7_ZW	WormBase_imported	mRNA	32039027	32090360	NA	+	transcript:Smp_322700.2	gene:Smp_322700	NA	Smp_322700	2476	-0.768343	-1.13223	NA	NA	NA	neg	FALSE	FALSE
222747	SM_V7_ZW	WormBase_imported	mRNA	32047432	32076870	NA	+	transcript:Smp_322700.3	gene:Smp_322700	NA	Smp_322700	5073	-0.620516	-0.385965	NA	NA	NA	NA	FALSE	FALSE
222789	SM_V7_ZW	WormBase_imported	mRNA	32109327	32111659	NA	+	transcript:Smp_322710.1	gene:Smp_322710	NA	Smp_322710	2088	1.61741	-0.539234	NA	NA	NA	NA	FALSE	FALSE
222801	SM_V7_ZW	WormBase_imported	mRNA	32117320	32139093	NA	-	transcript:Smp_331790.1	gene:Smp_331790	NA	Smp_331790	2137	-0.342698	0.710443	NA	NA	NA	NA	FALSE	FALSE
238220	SM_V7_ZW	WormBase_imported	mRNA	48978302	48982781	NA	-	transcript:Smp_323370.1	gene:Smp_323370	NA	Smp_323370	2679	-0.276231	1.13779	NA	NA	NA	NA	FALSE	FALSE
238228	SM_V7_ZW	WormBase_imported	mRNA	48988090	48988841	NA	-	transcript:Smp_017990.1	gene:Smp_017990	NA	Smp_017990	260	0.932253	-0.138397	NA	NA	NA	NA	FALSE	FALSE
238234	SM_V7_ZW	WormBase_imported	mRNA	48997144	49015252	NA	+	transcript:Smp_132050.1	gene:Smp_132050	NA	Smp_132050	4218	0.783385	0.0876054	NA	NA	NA	NA	FALSE	FALSE
238258	SM_V7_ZW	WormBase_imported	mRNA	49032599	49093279	NA	+	transcript:Smp_305770.1	gene:Smp_305770	NA	Smp_305770	5175	-0.656928	1.05959	NA	NA	NA	NA	FALSE	FALSE
238537	SM_V7_ZW	WormBase_imported	mRNA	49384444	49411366	NA	+	transcript:Smp_187090.1	gene:Smp_187090	NA	Smp_187090	1108	-0.315042	-0.023232	NA	NA	NA	NA	FALSE	FALSE
238549	SM_V7_ZW	WormBase_imported	mRNA	49438534	49453678	NA	+	transcript:Smp_017870.1	gene:Smp_017870	NA	Smp_017870	1372	-0.743565	0.0810832	NA	NA	NA	NA	FALSE	FALSE
238567	SM_V7_ZW	WormBase_imported	mRNA	49469903	49474710	NA	-	transcript:Smp_017860.1	gene:Smp_017860	NA	Smp_017860	556	-1.41867	-0.111106	neg	NA	neg	NA	TRUE	FALSE
238583	SM_V7_ZW	WormBase_imported	mRNA	49484042	49515726	NA	+	transcript:Smp_131990.1	gene:Smp_131990	NA	Smp_131990	3112	0.108709	-0.202445	NA	NA	NA	NA	FALSE	FALSE
238869	SM_V7_ZW	WormBase_imported	mRNA	50102180	50126114	NA	+	transcript:Smp_162500.2	gene:Smp_162500	NA	Smp_162500	3117	0.0573315	-0.223233	NA	NA	NA	NA	FALSE	FALSE
238919	SM_V7_ZW	WormBase_imported	mRNA	50132619	50161765	NA	-	transcript:Smp_162510.1	gene:Smp_162510	NA	Smp_162510	162	1.18312	-0.105366	NA	NA	NA	NA	FALSE	FALSE
238920	SM_V7_ZW	WormBase_imported	mRNA	50132619	50161765	NA	-	transcript:Smp_162510.2	gene:Smp_162510	NA	Smp_162510	3588	0.646542	0.294666	NA	NA	NA	NA	FALSE	FALSE
238970	SM_V7_ZW	WormBase_imported	mRNA	50179570	50183520	NA	+	transcript:Smp_192570.1	gene:Smp_192570	NA	Smp_192570	3056	0.0809319	0.100754	NA	NA	NA	NA	FALSE	FALSE
238978	SM_V7_ZW	WormBase_imported	mRNA	50186568	50203842	NA	-	transcript:Smp_169010.1	gene:Smp_169010	NA	Smp_169010	710	-1.75051	-0.511948	neg	NA	neg	NA	TRUE	FALSE
238979	SM_V7_ZW	WormBase_imported	mRNA	50186568	50203842	NA	-	transcript:Smp_169010.2	gene:Smp_169010	NA	Smp_169010	5888	-1.16486	-0.0981034	NA	NA	neg	NA	FALSE	FALSE
239097	SM_V7_ZW	WormBase_imported	mRNA	50281597	50310472	NA	-	transcript:Smp_244530.2	gene:Smp_244530	NA	Smp_244530	5902	-0.0392057	-0.111131	NA	NA	NA	NA	FALSE	FALSE
239098	SM_V7_ZW	WormBase_imported	mRNA	50281597	50310472	NA	-	transcript:Smp_244530.3	gene:Smp_244530	NA	Smp_244530	1201	1.59717	-0.524274	NA	NA	NA	NA	FALSE	FALSE
239168	SM_V7_ZW	WormBase_imported	mRNA	50319085	50344095	NA	-	transcript:Smp_341440.1	gene:Smp_341440	NA	Smp_341440	5359	0.252278	0.737784	NA	NA	NA	NA	FALSE	FALSE
239169	SM_V7_ZW	WormBase_imported	mRNA	50319074	50344086	NA	-	transcript:Smp_341440.2	gene:Smp_341440	NA	Smp_341440	5934	1.0061	-0.142152	NA	NA	NA	NA	FALSE	FALSE
239215	SM_V7_ZW	WormBase_imported	mRNA	50438076	50499784	NA	+	transcript:Smp_305870.1	gene:Smp_305870	NA	Smp_305870	5884	-0.55577	0.582304	NA	NA	NA	NA	FALSE	FALSE
239402	SM_V7_ZW	WormBase_imported	mRNA	50739466	50772282	NA	-	transcript:Smp_157860.1	gene:Smp_157860	NA	Smp_157860	639	1.24006	-0.114198	pos	NA	NA	NA	FALSE	FALSE
239422	SM_V7_ZW	WormBase_imported	mRNA	50909031	50943930	NA	+	transcript:Smp_157840.1	gene:Smp_157840	NA	Smp_157840	999	-0.677584	1.50422	neg	pos	NA	NA	FALSE	FALSE
239442	SM_V7_ZW	WormBase_imported	mRNA	50951111	50973359	NA	+	transcript:Smp_066050.1	gene:Smp_066050	NA	Smp_066050	615	0.144284	-0.166446	NA	NA	NA	NA	FALSE	FALSE
239462	SM_V7_ZW	WormBase_imported	mRNA	50988531	51033035	NA	+	transcript:Smp_157830.1	gene:Smp_157830	NA	Smp_157830	2172	2.31852	-0.7181	pos	NA	pos	NA	TRUE	FALSE
239607	SM_V7_ZW	WormBase_imported	mRNA	51144213	51159073	NA	-	transcript:Smp_315740.1	gene:Smp_315740	NA	Smp_315740	2225	2.43759	-0.775585	pos	NA	pos	NA	TRUE	FALSE
239608	SM_V7_ZW	WormBase_imported	mRNA	51144213	51174723	NA	-	transcript:Smp_315740.2	gene:Smp_315740	NA	Smp_315740	1544	-1.75051	-0.511948	neg	NA	neg	NA	TRUE	FALSE
239609	SM_V7_ZW	WormBase_imported	mRNA	51159558	51174723	NA	-	transcript:Smp_315740.3	gene:Smp_315740	NA	Smp_315740	3551	0.59888	-0.269898	NA	NA	NA	NA	FALSE	FALSE
239653	SM_V7_ZW	WormBase_imported	mRNA	51191021	51201520	NA	+	transcript:Smp_157800.1	gene:Smp_157800	NA	Smp_157800	3566	-1.75051	-0.511948	neg	NA	neg	NA	TRUE	FALSE
239654	SM_V7_ZW	WormBase_imported	mRNA	51191021	51201520	NA	+	transcript:Smp_157800.2	gene:Smp_157800	NA	Smp_157800	1575	-0.628915	0.366631	NA	NA	NA	NA	FALSE	FALSE
246633	SM_V7_ZW	WormBase_imported	mRNA	59128986	59132122	NA	+	transcript:Smp_151200.1	gene:Smp_151200	NA	Smp_151200	1581	0.0147617	-0.129633	NA	NA	NA	NA	FALSE	FALSE
246641	SM_V7_ZW	WormBase_imported	mRNA	59145276	59148410	NA	+	transcript:Smp_151220.1	gene:Smp_151220	NA	Smp_151220	1587	-0.0142268	-0.120515	NA	NA	NA	NA	FALSE	FALSE
246649	SM_V7_ZW	WormBase_imported	mRNA	59153786	59161557	NA	+	transcript:Smp_323730.1	gene:Smp_323730	NA	Smp_323730	306	-0.106151	1.7125	NA	pos	NA	NA	FALSE	FALSE
246661	SM_V7_ZW	WormBase_imported	mRNA	59176176	59186120	NA	+	transcript:Smp_054300.1	gene:Smp_054300	NA	Smp_054300	326	-0.118139	1.67223	NA	pos	NA	NA	FALSE	FALSE
246679	SM_V7_ZW	WormBase_imported	mRNA	59196196	59218570	NA	+	transcript:Smp_054310.1	gene:Smp_054310	NA	Smp_054310	331	-0.131322	1.63736	NA	pos	NA	NA	FALSE	FALSE
246695	SM_V7_ZW	WormBase_imported	mRNA	59222576	59226501	NA	+	transcript:Smp_331810.1	gene:Smp_331810	NA	Smp_331810	343	-0.126247	1.6486	NA	pos	NA	NA	FALSE	FALSE
246696	SM_V7_ZW	WormBase_imported	mRNA	59222576	59226501	NA	+	transcript:Smp_331810.2	gene:Smp_331810	NA	Smp_331810	345	-0.120326	1.65273	NA	pos	NA	NA	FALSE	FALSE
246796	SM_V7_ZW	WormBase_imported	mRNA	59358258	59456292	NA	-	transcript:Smp_194800.3	gene:Smp_194800	NA	Smp_194800	350	-0.118274	1.67007	NA	pos	NA	NA	FALSE	FALSE
246944	SM_V7_ZW	WormBase_imported	mRNA	59460853	59495188	NA	-	transcript:Smp_194820.1	gene:Smp_194820	NA	Smp_194820	376	-0.123121	1.65998	NA	pos	NA	NA	FALSE	FALSE
246945	SM_V7_ZW	WormBase_imported	mRNA	59460853	59495052	NA	-	transcript:Smp_194820.2	gene:Smp_194820	NA	Smp_194820	786	-1.2786	-0.310533	NA	NA	neg	NA	FALSE	FALSE
247255	SM_V7_ZW	WormBase_imported	mRNA	59887869	59950893	NA	-	transcript:Smp_212730.1	gene:Smp_212730	NA	Smp_212730	201	-0.36233	-0.280321	NA	NA	NA	NA	FALSE	FALSE
247273	SM_V7_ZW	WormBase_imported	mRNA	59960106	59961870	NA	+	transcript:Smp_323770.1	gene:Smp_323770	NA	Smp_323770	3491	0.204429	-0.135193	NA	NA	NA	NA	FALSE	FALSE
247287	SM_V7_ZW	WormBase_imported	mRNA	59975216	60041210	NA	+	transcript:Smp_151310.1	gene:Smp_151310	NA	Smp_151310	3055	0.294911	0.33062	NA	NA	NA	NA	FALSE	FALSE
247288	SM_V7_ZW	WormBase_imported	mRNA	59997086	60041210	NA	+	transcript:Smp_151310.2	gene:Smp_151310	NA	Smp_151310	3079	-1.02905	0.169843	NA	NA	neg	NA	FALSE	FALSE
247289	SM_V7_ZW	WormBase_imported	mRNA	59975216	59996782	NA	+	transcript:Smp_151310.3	gene:Smp_151310	NA	Smp_151310	639	-1.90605	-0.483704	neg	NA	neg	NA	TRUE	FALSE
247331	SM_V7_ZW	WormBase_imported	mRNA	60044457	60057002	NA	-	transcript:Smp_054540.1	gene:Smp_054540	NA	Smp_054540	2052	-0.0524947	0.341886	NA	NA	NA	NA	FALSE	FALSE
247583	SM_V7_ZW	WormBase_imported	mRNA	60435213	60446909	NA	+	transcript:Smp_038980.1	gene:Smp_038980	NA	Smp_038980	3167	-1.00799	-0.299426	NA	NA	NA	NA	FALSE	FALSE
247601	SM_V7_ZW	WormBase_imported	mRNA	60449452	60492549	NA	-	transcript:Smp_244300.1	gene:Smp_244300	NA	Smp_244300	1739	0.132004	-0.527794	NA	NA	NA	NA	FALSE	FALSE
247639	SM_V7_ZW	WormBase_imported	mRNA	60522754	60530769	NA	-	transcript:Smp_037930.1	gene:Smp_037930	NA	Smp_037930	4173	0.155438	-0.255338	NA	NA	NA	NA	FALSE	FALSE
247663	SM_V7_ZW	WormBase_imported	mRNA	60542553	60554037	NA	+	transcript:Smp_306230.1	gene:Smp_306230	NA	Smp_306230	877	0.14309	0.0807459	NA	NA	NA	NA	FALSE	FALSE
247664	SM_V7_ZW	WormBase_imported	mRNA	60542553	60554037	NA	+	transcript:Smp_306230.2	gene:Smp_306230	NA	Smp_306230	930	-0.399294	0.384687	NA	NA	NA	NA	FALSE	FALSE
247712	SM_V7_ZW	WormBase_imported	mRNA	60555843	60573627	NA	+	transcript:Smp_306240.1	gene:Smp_306240	NA	Smp_306240	2415	0.225164	-0.0148006	NA	NA	NA	NA	FALSE	FALSE
251001	SM_V7_ZW	WormBase_imported	mRNA	65215476	65220320	NA	+	transcript:Smp_167810.1	gene:Smp_167810	NA	Smp_167810	1036	-1.76051	-0.511948	neg	NA	neg	NA	TRUE	FALSE
251002	SM_V7_ZW	WormBase_imported	mRNA	65189676	65220320	NA	+	transcript:Smp_167810.2	gene:Smp_167810	NA	Smp_167810	5054	-0.245268	-0.0659019	NA	NA	NA	NA	FALSE	FALSE
251003	SM_V7_ZW	WormBase_imported	mRNA	65189676	65215255	NA	+	transcript:Smp_167810.3	gene:Smp_167810	NA	Smp_167810	783	-0.3372	0.889632	NA	NA	NA	NA	FALSE	FALSE
251071	SM_V7_ZW	WormBase_imported	mRNA	65230396	65247810	NA	+	transcript:Smp_084140.1	gene:Smp_084140	NA	Smp_084140	832	0.535358	0.445501	NA	NA	NA	NA	FALSE	FALSE
251072	SM_V7_ZW	WormBase_imported	mRNA	65230396	65247810	NA	+	transcript:Smp_084140.2	gene:Smp_084140	NA	Smp_084140	857	-0.0486948	0.157117	NA	NA	NA	NA	FALSE	FALSE
251126	SM_V7_ZW	WormBase_imported	mRNA	65273767	65307761	NA	+	transcript:Smp_167800.1	gene:Smp_167800	NA	Smp_167800	466	0.110627	-1.04275	NA	NA	NA	neg	FALSE	FALSE
251146	SM_V7_ZW	WormBase_imported	mRNA	65316067	65438387	NA	+	transcript:Smp_244190.1	gene:Smp_244190	NA	Smp_244190	1596	-0.132862	-0.219728	NA	NA	NA	NA	FALSE	FALSE
254483	SM_V7_ZW	WormBase_imported	mRNA	69594717	69623605	NA	-	transcript:Smp_075220.1	gene:Smp_075220	NA	Smp_075220	1598	-0.111008	-0.185059	NA	NA	NA	NA	FALSE	FALSE
254509	SM_V7_ZW	WormBase_imported	mRNA	69630129	69636656	NA	+	transcript:Smp_075210.1	gene:Smp_075210	NA	Smp_075210	684	-0.937995	0.129131	NA	NA	NA	NA	FALSE	FALSE
254525	SM_V7_ZW	WormBase_imported	mRNA	69662629	69677428	NA	+	transcript:Smp_162770.1	gene:Smp_162770	NA	Smp_162770	106	-0.185996	-0.0949376	NA	NA	NA	NA	FALSE	FALSE
254526	SM_V7_ZW	WormBase_imported	mRNA	69662629	69677428	NA	+	transcript:Smp_162770.2	gene:Smp_162770	NA	Smp_162770	845	-0.615785	-0.00947784	NA	NA	NA	NA	FALSE	FALSE
254560	SM_V7_ZW	WormBase_imported	mRNA	69723782	69766785	NA	-	transcript:Smp_162760.1	gene:Smp_162760	NA	Smp_162760	3040	-1.35995	-0.238243	neg	NA	neg	NA	TRUE	FALSE
254576	SM_V7_ZW	WormBase_imported	mRNA	69819415	69835505	NA	-	transcript:Smp_096320.1	gene:Smp_096320	NA	Smp_096320	3042	1.80676	-0.261853	pos	NA	NA	NA	FALSE	FALSE
254596	SM_V7_ZW	WormBase_imported	mRNA	69842669	69880673	NA	+	transcript:Smp_096310.1	gene:Smp_096310	NA	Smp_096310	581	0.374325	-0.0105528	NA	NA	NA	NA	FALSE	FALSE
254628	SM_V7_ZW	WormBase_imported	mRNA	69890625	69896545	NA	-	transcript:Smp_096290.1	gene:Smp_096290	NA	Smp_096290	789	0.951706	0.139775	NA	NA	NA	NA	FALSE	FALSE
254641	SM_V7_ZW	WormBase_imported	mRNA	69901648	69914428	NA	+	transcript:Smp_174990.1	gene:Smp_174990	NA	Smp_174990	753	0.155468	0.129727	NA	NA	NA	NA	FALSE	FALSE
256021	SM_V7_ZW	WormBase_imported	mRNA	71449607	71450452	NA	+	transcript:Smp_170190.1	gene:Smp_170190	NA	Smp_170190	2076	1.11717	-0.0664095	NA	NA	NA	NA	FALSE	FALSE
256025	SM_V7_ZW	WormBase_imported	mRNA	71470285	71482149	NA	+	transcript:Smp_335750.1	gene:Smp_335750	NA	Smp_335750	3443	1.92849	-0.884104	NA	NA	pos	NA	FALSE	FALSE
256033	SM_V7_ZW	WormBase_imported	mRNA	71500896	71511841	NA	-	transcript:Smp_088250.1	gene:Smp_088250	NA	Smp_088250	1178	-1.77051	-0.511948	neg	NA	neg	NA	TRUE	FALSE
256229	SM_V7_ZW	WormBase_imported	mRNA	71705051	71744946	NA	-	transcript:Smp_170150.1	gene:Smp_170150	NA	Smp_170150	1243	2.50148	-1.03805	pos	NA	pos	neg	TRUE	FALSE
256230	SM_V7_ZW	WormBase_imported	mRNA	71729091	71744946	NA	-	transcript:Smp_170150.2	gene:Smp_170150	NA	Smp_170150	2731	-1.02593	0.114357	NA	NA	neg	NA	FALSE	FALSE
256231	SM_V7_ZW	WormBase_imported	mRNA	71705051	71729126	NA	-	transcript:Smp_170150.3	gene:Smp_170150	NA	Smp_170150	2756	-1.30481	0.00338612	NA	NA	neg	NA	FALSE	FALSE
256255	SM_V7_ZW	WormBase_imported	mRNA	71761471	71838486	NA	-	transcript:Smp_333300.1	gene:Smp_333300	NA	Smp_333300	2768	-1.30893	0.0181983	NA	NA	neg	NA	FALSE	FALSE
256320	SM_V7_ZW	WormBase_imported	mRNA	72007902	72055578	NA	-	transcript:Smp_062680.1	gene:Smp_062680	NA	Smp_062680	7275	-0.256663	0.014432	NA	NA	NA	NA	FALSE	FALSE
256321	SM_V7_ZW	WormBase_imported	mRNA	72007902	72016028	NA	-	transcript:Smp_062680.2	gene:Smp_062680	NA	Smp_062680	1361	-0.274919	0.028192	NA	NA	NA	NA	FALSE	FALSE
256322	SM_V7_ZW	WormBase_imported	mRNA	72016098	72055578	NA	-	transcript:Smp_062680.3	gene:Smp_062680	NA	Smp_062680	2410	-0.460031	1.11188	NA	NA	NA	NA	FALSE	FALSE
256485	SM_V7_ZW	WormBase_imported	mRNA	72195972	72205799	NA	-	transcript:Smp_340960.1	gene:Smp_340960	NA	Smp_340960	927	1.29156	-0.26869	NA	NA	NA	NA	FALSE	FALSE
256515	SM_V7_ZW	WormBase_imported	mRNA	72228233	72244650	NA	+	transcript:Smp_155970.1	gene:Smp_155970	NA	Smp_155970	2187	-0.246593	-0.24807	NA	NA	NA	NA	FALSE	FALSE
256523	SM_V7_ZW	WormBase_imported	mRNA	72313223	72375597	NA	+	transcript:Smp_244000.1	gene:Smp_244000	NA	Smp_244000	2205	-0.298501	-0.253784	NA	NA	NA	NA	FALSE	FALSE
258761	SM_V7_ZW	WormBase_imported	mRNA	74901483	74931514	NA	+	transcript:Smp_143750.2	gene:Smp_143750	NA	Smp_143750	3140	-0.307699	0.281333	NA	NA	NA	NA	FALSE	FALSE
258825	SM_V7_ZW	WormBase_imported	mRNA	74954773	74967432	NA	+	transcript:Smp_039670.1	gene:Smp_039670	NA	Smp_039670	3141	-1.88051	-0.711948	neg	NA	neg	NA	TRUE	FALSE
258826	SM_V7_ZW	WormBase_imported	mRNA	74954773	74972296	NA	+	transcript:Smp_039670.2	gene:Smp_039670	NA	Smp_039670	3163	-0.483594	1.30385	NA	pos	NA	NA	FALSE	FALSE
258858	SM_V7_ZW	WormBase_imported	mRNA	74962652	75004270	NA	-	transcript:Smp_143760.1	gene:Smp_143760	NA	Smp_143760	856	-1.24149	-0.193948	NA	NA	neg	NA	FALSE	FALSE
258900	SM_V7_ZW	WormBase_imported	mRNA	75014573	75016895	NA	+	transcript:Smp_143770.1	gene:Smp_143770	NA	Smp_143770	172	-0.0588918	-0.145137	NA	NA	NA	NA	FALSE	FALSE
258901	SM_V7_ZW	WormBase_imported	mRNA	75014573	75016895	NA	+	transcript:Smp_143770.2	gene:Smp_143770	NA	Smp_143770	644	-0.0335226	-0.0648469	NA	NA	NA	NA	FALSE	FALSE
259998	SM_V7_ZW	WormBase_imported	mRNA	76763996	76783320	NA	+	transcript:Smp_032500.2	gene:Smp_032500	NA	Smp_032500	12417	0.192234	-0.242918	NA	NA	NA	NA	FALSE	FALSE
260056	SM_V7_ZW	WormBase_imported	mRNA	76807828	76830802	NA	-	transcript:Smp_032510.1	gene:Smp_032510	NA	Smp_032510	2978	-1.12591	0.201932	NA	NA	neg	NA	FALSE	FALSE
260092	SM_V7_ZW	WormBase_imported	mRNA	76845946	76853908	NA	+	transcript:Smp_032520.1	gene:Smp_032520	NA	Smp_032520	2981	-1.55683	-0.0824625	neg	NA	neg	NA	TRUE	FALSE
260110	SM_V7_ZW	WormBase_imported	mRNA	76905399	76906528	NA	+	transcript:Smp_161880.1	gene:Smp_161880	NA	Smp_161880	1030	-0.381837	0.169945	NA	NA	NA	NA	FALSE	FALSE
260276	SM_V7_ZW	WormBase_imported	mRNA	77483006	77484607	NA	-	transcript:Smp_307010.1	gene:Smp_307010	NA	Smp_307010	135	-1.3754	-0.124142	neg	NA	neg	NA	TRUE	FALSE
260284	SM_V7_ZW	WormBase_imported	mRNA	77506858	77508742	NA	-	transcript:Smp_307020.1	gene:Smp_307020	NA	Smp_307020	6428	1.70548	-0.298156	pos	NA	NA	NA	FALSE	FALSE
260292	SM_V7_ZW	WormBase_imported	mRNA	77519662	77560677	NA	-	transcript:Smp_073470.1	gene:Smp_073470	NA	Smp_073470	4018	0.55599	-0.364694	NA	NA	NA	NA	FALSE	FALSE
260316	SM_V7_ZW	WormBase_imported	mRNA	77574221	77575637	NA	+	transcript:Smp_155060.1	gene:Smp_155060	NA	Smp_155060	592	0.258277	-0.192936	NA	NA	NA	NA	FALSE	FALSE
261241	SM_V7_ZW	WormBase_imported	mRNA	79145525	79155805	NA	-	transcript:Smp_051290.2	gene:Smp_051290	NA	Smp_051290	1085	1.68099	-0.463368	NA	NA	NA	NA	FALSE	FALSE
261257	SM_V7_ZW	WormBase_imported	mRNA	79166119	79175138	NA	+	transcript:Smp_051300.1	gene:Smp_051300	NA	Smp_051300	555	-0.591106	1.39078	NA	pos	NA	NA	FALSE	FALSE
261277	SM_V7_ZW	WormBase_imported	mRNA	79175859	79188030	NA	+	transcript:Smp_324190.1	gene:Smp_324190	NA	Smp_324190	616	0.837642	0.195888	NA	NA	NA	NA	FALSE	FALSE
261285	SM_V7_ZW	WormBase_imported	mRNA	79212221	79266732	NA	+	transcript:Smp_324200.1	gene:Smp_324200	NA	Smp_324200	882	0.189215	-0.203485	NA	NA	NA	NA	FALSE	FALSE
261297	SM_V7_ZW	WormBase_imported	mRNA	79269761	79276393	NA	+	transcript:Smp_344230.1	gene:Smp_344230	NA	Smp_344230	907	0.103142	0.0688297	NA	NA	NA	NA	FALSE	FALSE
261303	SM_V7_ZW	WormBase_imported	mRNA	79321601	79333655	NA	+	transcript:Smp_051320.1	gene:Smp_051320	NA	Smp_051320	909	-0.300524	-0.0373045	NA	NA	NA	NA	FALSE	FALSE
261321	SM_V7_ZW	WormBase_imported	mRNA	79345411	79450495	NA	+	transcript:Smp_345430.1	gene:Smp_345430	NA	Smp_345430	475	0.152173	-0.145225	NA	NA	NA	NA	FALSE	FALSE
261407	SM_V7_ZW	WormBase_imported	mRNA	79490450	79520387	NA	-	transcript:Smp_077070.2	gene:Smp_077070	NA	Smp_077070	500	-0.866656	0.466234	NA	NA	NA	NA	FALSE	FALSE
261445	SM_V7_ZW	WormBase_imported	mRNA	79521151	79525642	NA	+	transcript:Smp_077090.1	gene:Smp_077090	NA	Smp_077090	2075	-0.804365	0.447411	NA	NA	NA	NA	FALSE	FALSE
261459	SM_V7_ZW	WormBase_imported	mRNA	79548387	79549967	NA	-	transcript:Smp_324210.1	gene:Smp_324210	NA	Smp_324210	4222	-1.17221	0.134986	NA	NA	neg	NA	FALSE	FALSE
261588	SM_V7_ZW	WormBase_imported	mRNA	79731576	79765663	NA	+	transcript:Smp_163710.1	gene:Smp_163710	NA	Smp_163710	4225	-1.35085	0.130897	neg	NA	neg	NA	TRUE	FALSE
261620	SM_V7_ZW	WormBase_imported	mRNA	79777766	79803630	NA	+	transcript:Smp_163720.1	gene:Smp_163720	NA	Smp_163720	4233	-1.13279	0.212658	NA	NA	neg	NA	FALSE	FALSE
261640	SM_V7_ZW	WormBase_imported	mRNA	79815896	79817670	NA	+	transcript:Smp_347220.1	gene:Smp_347220	NA	Smp_347220	4236	-1.13564	0.126123	NA	NA	neg	NA	FALSE	FALSE
261646	SM_V7_ZW	WormBase_imported	mRNA	79843776	79854335	NA	+	transcript:Smp_077180.1	gene:Smp_077180	NA	Smp_077180	4292	-1.24328	0.146805	neg	NA	neg	NA	TRUE	FALSE
261671	SM_V7_ZW	WormBase_imported	mRNA	79856902	79875882	NA	-	transcript:Smp_307080.4	gene:Smp_307080	NA	Smp_307080	1126	1.92619	-0.214583	pos	NA	pos	NA	TRUE	FALSE
261753	SM_V7_ZW	WormBase_imported	mRNA	79906880	79918582	NA	-	transcript:Smp_307090.1	gene:Smp_307090	NA	Smp_307090	1129	2.02729	-0.318642	pos	NA	pos	NA	TRUE	FALSE
261754	SM_V7_ZW	WormBase_imported	mRNA	79918004	80018102	NA	-	transcript:Smp_307090.2	gene:Smp_307090	NA	Smp_307090	1214	1.39806	-0.0775955	pos	NA	NA	NA	FALSE	FALSE
264731	SM_V7_ZW	WormBase_imported	mRNA	84073538	84074802	NA	+	transcript:Smp_026400.1	gene:Smp_026400	NA	Smp_026400	1235	-0.84389	0.655837	neg	NA	NA	NA	FALSE	FALSE
264737	SM_V7_ZW	WormBase_imported	mRNA	84079893	84080093	NA	-	transcript:Smp_204040.1	gene:Smp_204040	NA	Smp_204040	2109	-1.31465	-0.651989	NA	NA	neg	NA	FALSE	FALSE
264741	SM_V7_ZW	WormBase_imported	mRNA	84108808	84149053	NA	+	transcript:Smp_243800.1	gene:Smp_243800	NA	Smp_243800	303	-0.12911	-0.26254	NA	NA	NA	NA	FALSE	FALSE
264765	SM_V7_ZW	WormBase_imported	mRNA	84159948	84168648	NA	+	transcript:Smp_026420.1	gene:Smp_026420	NA	Smp_026420	304	-0.0206294	-0.369313	NA	NA	NA	NA	FALSE	FALSE
264781	SM_V7_ZW	WormBase_imported	mRNA	84171192	84283454	NA	-	transcript:Smp_333390.1	gene:Smp_333390	NA	Smp_333390	305	-0.0402718	-0.253634	NA	NA	NA	NA	FALSE	FALSE
266345	SM_V7_ZW	WormBase_imported	mRNA	85804739	85821839	NA	-	transcript:Smp_346620.1	gene:Smp_346620	NA	Smp_346620	310	0.573473	0.391879	NA	NA	NA	NA	FALSE	FALSE
266355	SM_V7_ZW	WormBase_imported	mRNA	85859566	85862801	NA	+	transcript:Smp_341740.1	gene:Smp_341740	NA	Smp_341740	311	-1.55085	0.170897	neg	NA	neg	NA	TRUE	FALSE
266356	SM_V7_ZW	WormBase_imported	mRNA	85859575	85862792	NA	+	transcript:Smp_341740.2	gene:Smp_341740	NA	Smp_341740	312	0.5999	0.440679	NA	NA	NA	NA	FALSE	FALSE
266357	SM_V7_ZW	WormBase_imported	mRNA	85859575	85862792	NA	+	transcript:Smp_341740.3	gene:Smp_341740	NA	Smp_341740	313	-0.0433655	-0.343711	NA	NA	NA	NA	FALSE	FALSE
266413	SM_V7_ZW	WormBase_imported	mRNA	85891696	85899850	NA	+	transcript:Smp_164650.1	gene:Smp_164650	NA	Smp_164650	315	0.57497	0.320381	NA	NA	NA	NA	FALSE	FALSE
266435	SM_V7_ZW	WormBase_imported	mRNA	85900596	85923611	NA	+	transcript:Smp_078900.1	gene:Smp_078900	NA	Smp_078900	316	0.0354401	-0.349357	NA	NA	NA	NA	FALSE	FALSE
266553	SM_V7_ZW	WormBase_imported	mRNA	86042729	86055002	NA	+	transcript:Smp_345530.1	gene:Smp_345530	NA	Smp_345530	1071	-2.21868	-0.773444	neg	NA	neg	NA	TRUE	FALSE
266565	SM_V7_ZW	WormBase_imported	mRNA	86058319	86090985	NA	-	transcript:Smp_164680.1	gene:Smp_164680	NA	Smp_164680	1095	0.354545	0.0344925	NA	NA	NA	NA	FALSE	FALSE
266682	SM_V7_ZW	WormBase_imported	mRNA	86225419	86255321	NA	+	transcript:Smp_160360.2	gene:Smp_160360	NA	Smp_160360	1199	-1.36723	-0.222866	NA	NA	neg	NA	FALSE	FALSE
266683	SM_V7_ZW	WormBase_imported	mRNA	86225419	86258388	NA	+	transcript:Smp_160360.3	gene:Smp_160360	NA	Smp_160360	1572	-1.57122	-0.303416	neg	NA	neg	NA	TRUE	FALSE
266769	SM_V7_ZW	WormBase_imported	mRNA	86271913	86284165	NA	-	transcript:Smp_345200.1	gene:Smp_345200	NA	Smp_345200	1755	-0.00552549	-0.119283	NA	NA	NA	NA	FALSE	FALSE
266793	SM_V7_ZW	WormBase_imported	mRNA	86320439	86331169	NA	+	transcript:Smp_344310.1	gene:Smp_344310	NA	Smp_344310	1804	-1.20714	0.171647	neg	NA	neg	NA	TRUE	FALSE
																	13
