# Supplementary material for: Genome-wide insights into adaptive hybridisation across the Schistosoma haematobium group in West and Central Africa
Source: PLoS Negl Trop Dis. 2022 Jan 31;16(1):e0010088. doi: 10.1371/journal.pntd.0010088 (PMC8803156; doi:10.1371/journal.pntd.0010088)
Supplement: S5 Table — (XLS) [file pntd.0010088.s009.xls]

## Sheet: Supplementary table 5.txt
seqid	source	database	type	start	stop	strand	phase	gene	product	TranscriptId	POS	alpha	beta	alpha.excess	beta.excess	alpha.outlier	beta.outlier	crazy.a	crazy.b
37911	SM_V7_1	WormBase_imported	mRNA	44625758	44625935	NA	+	gene:Smp_337040	Tegument Antigen, mRNA sequence	Smp_000020	556	0.703799	-1.04925	NA	NA	NA	NA	FALSE	TRUE
37859	SM_V7_1	WormBase_imported	mRNA	46622722	46636268	NA	+	gene:Smp_806470	putative 22.6 kDa tegument antigen	smp_086470	625	0.902997	-1.3756	NA	NA	NA	NA	FALSE	TRUE
37656	SM_V7_1	WormBase_imported	mRNA	70914507	70914566	NA	-	gene:SmTAL11	Tegument_Antigen	SMTAL11	2308	2.20586	-0.805499	pos	NA	pos	NA	TRUE	FALSE
37806	SM_V7_1	WormBase_imported	mRNA	44631205	44631544	NA	-	gene:Sm-22.6	22.6 kDa Tegument Antigen	SM-22.6	2373	-1.76024	-0.404356	neg	NA	neg	NA	TRUE	FALSE
37639	SM_V7_1	WormBase_imported	mRNA	44631412	44631513	NA	+	gene:Smp_A12	Tegument Antigen	Sm-A12	2748	0.903117	-0.352062	NA	NA	NA	NA	FALSE	FALSE
406162	SM_V7_ZW	WormBase_imported	mRNA	27451936	27452792	NA	-	gene:Smp_344610	Sm50 Antigen	Smp_344610	2800	-1.35396	0.098421	neg	NA	neg	NA	TRUE	FALSE
482088	SM_V7_1	WormBase_imported	mRNA	80683588	80683781	NA	-	gene:Smp_StoLP-2	stomatin-like protein 2 (StoLP-2)	Smp_StoLP	193	-1.23265	0.147524	neg	NA	neg	NA	TRUE	FALSE
489908	SM_V7_6	WormBase_imported	mRNA	12693027	12697050	NA	+	gene:Smp_123540	Venom-like allergen-12	Smp_123540	194	2.06234	-0.51538	pos	NA	pos	NA	TRUE	FALSE
491592	SM_V7_6	WormBase_imported	mRNA	17560873	17561055	NA	-	gene:Smp_300070	Venom-like allergen-7	Smp_179010	297	2.02928	-0.658992	pos	NA	pos	NA	TRUE	FALSE
493215	SM_V7_2	WormBase_imported	mRNA	16385025	16417293	NA	-	gene:Smp_327920	Venom-like allergen 11	Smp_327920	298	-2.1385	-0.663888	neg	NA	neg	NA	TRUE	FALSE
493560	SM_V7_6	WormBase_imported	mRNA	12682807	12682795	NA	-	gene:Smp_123550	Venom-like allergen 8	Smp_123550	281	1.54539	-0.161449	pos	NA	NA	NA	FALSE	FALSE
619439	SM_V7_4	WormBase_imported	mRNA	46416003	46435745	NA	+	gene:Smp_150960	Invadolysin	Smp_150960	289	-1.67069	-0.292597	neg	NA	neg	NA	TRUE	FALSE
619607	SM_V7_1	WormBase_imported	mRNA	86538336	86538712	NA	+	gene:Smp_320500	Leukocyte surface antigen CD53	Smp_320500	345	0.256496	0.968203	NA	pos	NA	NA	FALSE	FALSE
518013	SM_V7_6	WormBase_imported	mRNA	12896284	12896373	NA	-	gene:Smp_344800	Sm15 Tegumental antigen	Smp_344800	351	-1.29246	0.232004	neg	NA	neg	NA	TRUE	FALSE
518324	SM_V7_4	WormBase_imported	mRNA	36234229	36234394	NA	-	gene:Smp_SMTAL13	SmTAL13 tegumental antigen	Smp_SMTAL13	355	-1.90434	-0.48619	neg	NA	neg	NA	TRUE	FALSE
589531	SM_V7_1	WormBase_imported	mRNA	70935382	70938771	NA	-	gene:Smp_SMTAL5	SmTAL5 tegumental antigen	Smp_TAL5	431	0.108299	-1.04233	NA	NA	NA	NA	FALSE	FALSE
50837	SM_V7_1	WormBase_imported	mRNA	88875193	88875377	NA	-	gene:Smp_335630	S.haematobium tetraspanin	Smp_335630	432	1.80615	-0.261836	pos	NA	NA	NA	FALSE	FALSE
200912	SM_V7_1	WormBase_imported	mRNA	86490202	86490664	NA	+	gene:TSP-23	S.haematobium tetraspanin 23 (TSP-23	Smp_017430	453	2.49966	-1.03672	pos	NA	pos	NA	TRUE	FALSE
202718	SM_V7_3	WormBase_imported	mRNA	19294274	19294627	NA	+	gene:Smp_308310	S.haematobium asparagine-rich antigen	Smp_308310	487	-1.30898	0.018418	NA	NA	neg	NA	FALSE	FALSE
204621	SM_V7_1	WormBase_imported	mRNA	86490135	86490730	NA	+	gene:Smp_017430	S.haematobium Leukocyte CD53	Smp_017430	1695	-0.483753	-1.78024	NA	neg	NA	neg	FALSE	TRUE
210057	SM_V7_1	WormBase_imported	mRNA	19777015	19782009	NA	-	gene:Smp_022870	Sm21.7 S.haematobium antigen	Smp_022870	6824	-1.24304	-0.193016	NA	NA	NA	NA	FALSE	FALSE
702889	SM_V7_1	WormBase_imported	mRNA	85813866	85816815	NA	+	gene:Smp_320450	S.haematobium putative tetraspanin	Smp_320450	6825	-1.55594	-0.0833564	neg	NA	neg	NA	TRUE	FALSE
737978	SM_V7_1	WormBase_imported	mRNA	85874186	85874400	NA	-	gene:Smp_194970	S.mansoni tetraspanin TE736	Smp_194970	6827	-1.37568	-0.125982	neg	NA	neg	NA	TRUE	FALSE
